# Supplementary material for: Examining linguistic shifts between preprints and publications
Source: PLoS Biol. 2022 Feb 1;20(2):e3001470. doi: 10.1371/journal.pbio.3001470 (PMC8806061; doi:10.1371/journal.pbio.3001470)
Supplement: S1 Data — (XLSX) [file pbio.3001470.s002.xlsx]

## Sheet: Sheet1
preprint_doi	posted_date	pmcid	published_doi	journal	published_date	days_till_published	preprint_published_distance	version_count
10.1101/010330	2014-10-14	PMC6544228	10.1371/journal.pone.0216860	PLoS_One	2019-05-31	1690	0.819619	2
10.1101/016626	2015-03-17	PMC6640295	10.1093/gbe/evz127	Genome_Biol_Evol	2019-06-11	1547	0.52101	3
10.1101/033142	2015-11-27	PMC6878946	10.1093/molbev/msz185	Mol_Biol_Evol	2019-08-09	1351	1.41696	1
10.1101/041426	2016-02-26	PMC6864347	10.1016/j.isci.2019.10.058	iScience	2019-11-03	1346	1.27529	2
10.1101/016683	2015-03-17	PMC6197044	10.7717/peerj.5692	PeerJ	2018-10-19	1312	1.20005	2
10.1101/030395	2015-10-31	PMC6537182	10.1186/s13059-019-1697-0	Genome_Biol	2019-05-28	1305	1.22866	2
10.1101/034348	2015-12-14	PMC6543680	10.1186/s12862-019-1439-7	BMC_Evol_Biol	2019-05-30	1263	2.72554	1
10.1101/049114	2016-06-15	PMC6791352	10.7717/peerj.7755	PeerJ	2019-10-11	1213	0.462598	2
10.1101/046904	2016-04-03	PMC6692785	10.1074/mcp.tir118.001251	Mol_Cell_Proteomics	2019-06-26	1179	0.471286	2
10.1101/033803	2015-12-10	PMC6395010	10.1371/journal.pbio.2006732	PLoS_Biol	2019-02-15	1163	1.75674	4
10.1101/072868	2016-09-01	PMC6805573	10.1186/s13059-019-1817-x	Genome_Biol	2019-10-22	1146	1.86097	1
10.1101/072181	2016-08-30	PMC5696431	10.1002/ece3.3503	Ecol_Evol	2019-10-18	1144	0.867682	1
10.1101/052910	2016-05-12	PMC6584731	10.1038/s41598-019-45165-4	Sci_Rep	2019-06-19	1133	1.69649	2
10.1101/031856	2015-11-15	PMC6304141	10.1098/rsos.180336	R_Soc_Open_Sci	2018-12-12	1123	1.10101	1
10.1101/052548	2016-05-10	PMC6183456	10.1111/eva.12655	Evol_Appl	2019-06-02	1118	2.33581	1
10.1101/000265	2013-11-12	PMC5224485	10.1093/nar/gkw1148	Nucleic_Acids_Res	2016-11-28	1112	0.602468	1
10.1101/012856	2014-12-16	PMC5732383	10.1186/s12862-017-1096-7	BMC_Evol_Biol	2017-12-15	1095	0.303989	2
10.1101/049619	2016-04-20	PMC6466665	10.1186/s12859-019-2782-9	BMC_Bioinformatics	2019-04-15	1090	2.13349	2
10.1101/005256	2014-05-16	PMC5461918	10.12688/f1000research.11111.2	F1000Res	2017-05-03	1083	1.16566	1
10.1101/035675	2015-12-30	PMC6292380	10.7717/peerj.6035	PeerJ	2018-12-10	1076	1.96016	4
10.1101/035956	2016-01-06	PMC6286601	10.1186/s13015-018-0135-2	Algorithms_Mol_Biol	2018-12-08	1067	1.50742	2
10.1101/107235	2017-02-09	PMC6954118	10.1038/s41540-019-0120-5	NPJ_Syst_Biol_Appl	2020-01-10	1065	1.5164	3
10.1101/000497	2013-11-15	PMC5480421	10.1186/s13062-016-0155-0	Biol_Direct	2016-10-13	1063	1.09225	1
10.1101/082297	2016-10-20	PMC6731245	10.1038/s41467-019-12023-w	Nat_Commun	2019-09-06	1051	0.95712	2
10.1101/028274	2015-10-04	PMC6097500	10.7717/peerj.5417	PeerJ	2018-08-14	1045	1.55658	5
10.1101/065532	2016-07-23	PMC6540518	10.1186/s12859-019-2851-0	BMC_Bioinformatics	2019-05-28	1039	1.96198	1
10.1101/076844	2016-09-22	PMC6821270	10.1093/nar/gkz674	Nucleic_Acids_Res	2019-07-25	1036	1.1754	3
10.1101/036012	2016-01-07	PMC5097440	10.1186/s12864-016-3198-9	BMC_Genomics	2018-11-04	1032	1.03127	1
10.1101/062729	2016-08-09	PMC5992656	10.1186/s12860-018-0155-2	BMC_Cell_Biol	2019-06-07	1032	0.440022	2
10.1101/057307	2016-06-07	PMC6486765	10.1073/pnas.1716358116	Proc_Natl_Acad_Sci_U_S_A	2019-04-02	1029	1.4198	1
10.1101/097626	2017-01-01	PMC6809608	10.7554/elife.39787	eLife	2019-10-23	1025	0.979626	8
10.1101/151050	2017-06-16	PMC6135931	10.1016/j.isci.2018.03.013	iScience	2020-04-06	1025	1.03948	1
10.1101/086025	2016-11-07	PMC6714098	10.1186/s13059-019-1784-2	Genome_Biol	2019-08-28	1024	0.629224	3
10.1101/008979	2014-09-11	PMC5485585	10.1186/s12862-017-0998-8	BMC_Evol_Biol	2017-06-26	1019	1.3666	5
10.1101/041830	2016-02-29	PMC6293664	10.1186/s12915-018-0612-6	BMC_Biol	2018-12-13	1018	1.81889	4
10.1101/060285	2016-06-22	PMC5474318	10.1038/mp.2017.30	Mol_Psychiatry	2019-03-14	995	1.06365	1
10.1101/062380	2016-07-06	PMC6459673	10.7554/elife.43994	eLife	2019-03-27	994	1.13844	4
10.1101/079244	2016-10-04	PMC6899774	10.1111/ejn.14486	Eur_J_Neurosci	2019-06-18	987	0.625251	5
10.1101/134189	2017-05-04	PMC6964822	10.1371/journal.pone.0226770	PLoS_One	2020-01-16	987	2.08848	6
10.1101/101352	2017-01-18	PMC6832011	10.15252/embr.201947967	EMBO_Rep	2019-09-30	985	2.61643	1
10.1101/071712	2016-08-26	PMC6478773	10.1186/s13321-019-0349-4	J_Cheminform	2019-04-23	970	2.36837	2
10.1101/072017	2016-08-29	PMC5888151	10.7717/peerj.4575	PeerJ	2019-04-03	947	0.481877	6
10.1101/101360	2017-01-18	PMC6704057	10.1038/s41467-019-11781-x	Nat_Commun	2019-08-21	945	2.2252	3
10.1101/037598	2016-01-22	PMC6093896	10.1038/s41598-018-30491-w	Sci_Rep	2018-08-15	936	2.29066	2
10.1101/043398	2016-03-12	PMC6171497	10.7717/peerj.5325	PeerJ	2018-10-01	933	1.27929	2
10.1101/049247	2016-04-18	PMC5100627	10.1093/ije/dyw255	Int_J_Epidemiol	2018-11-07	933	1.81001	1
10.1101/131946	2017-04-28	PMC6890262	10.1371/journal.pcbi.1007476	PLoS_Comput_Biol	2019-11-14	930	0.405033	2
10.1101/216945	2017-11-09	PMC5997271	10.1016/j.celrep.2018.04.079	Cell_Rep	2020-05-22	925	1.26444	1
10.1101/034165	2015-12-11	PMC6101599	10.1093/nar/gky538	Nucleic_Acids_Res	2018-06-21	923	1.26925	3
10.1101/149013	2017-06-12	PMC6300403	10.1126/sciadv.aat5077	Sci_Adv	2019-12-19	920	0.51208	1
10.1101/069104	2016-08-11	PMC6373071	10.1186/s12859-019-2659-y	BMC_Bioinformatics	2019-02-12	915	1.15572	3
10.1101/087577	2016-11-14	PMC5446194	10.1371/journal.pgen.1006793	PLoS_Genet	2019-05-12	909	0.614068	1
10.1101/141069	2017-05-23	PMC5716668	10.7554/elife.29384	eLife	2019-11-17	908	0.964541	1
10.1101/172536	2017-08-04	PMC6981164	10.1038/s41467-019-14139-5	Nat_Commun	2020-01-24	903	1.50393	2
10.1101/011767	2014-11-24	PMC5448817	10.1371/journal.pcbi.1005515	PLoS_Comput_Biol	2017-05-15	903	0.966026	1
10.1101/069161	2016-08-12	PMC6451108	10.1093/nar/gkz010	Nucleic_Acids_Res	2019-01-30	901	0.75448	1
10.1101/027243	2015-09-28	PMC5856274	10.1371/journal.pone.0194175	PLoS_One	2018-03-16	900	1.04942	2
10.1101/069237	2016-08-11	PMC6345798	10.1038/s41598-018-36710-8	Sci_Rep	2019-01-24	896	1.4324	4
10.1101/022681	2015-07-17	PMC5743501	10.3748/wjg.v23.i47.8300	World_J_Gastroenterol	2017-12-21	888	1.85839	1
10.1101/111658	2017-02-27	PMC6036233	10.4049/jimmunol.1701322	J_Immunol	2019-07-15	868	1.37199	1
10.1101/178145	2017-08-23	PMC6946809	10.1038/s41467-019-13930-8	Nat_Commun	2020-01-07	867	1.42584	2
10.1101/020461	2015-06-05	PMC5647437	10.1038/s41598-017-14071-y	Sci_Rep	2017-10-18	866	0.63554	1
10.1101/084418	2016-10-31	PMC6423721	10.15252/msb.20188497	Mol_Syst_Biol	2019-03-14	864	1.57349	4
10.1101/002121	2014-01-31	PMC4907002	10.1186/s13326-016-0067-z	J_Biomed_Semantics	2016-06-13	864	0.396932	3
10.1101/009936	2014-10-03	PMC5341758	10.1016/j.jmp.2016.10.007	J_Math_Psychol	2017-02-10	861	0.791479	3
10.1101/041343	2016-02-25	PMC6043942	10.1177/1176934318785167	Evol_Bioinform_Online	2018-07-04	860	1.89529	3
10.1101/109785	2017-02-19	PMC6628812	10.1073/pnas.1817255116	Proc_Natl_Acad_Sci_U_S_A	2019-06-21	852	1.11365	2
10.1101/334342	2018-05-30	PMC6704380	10.1016/j.isci.2019.07.048	iScience	2020-09-27	851	0.98884	1
10.1101/100263	2017-01-13	PMC5426048	10.1186/s12915-017-0373-7	BMC_Biol	2019-05-11	848	0.749725	1
10.1101/159152	2017-07-03	PMC6889759	10.1016/j.isci.2019.10.039	iScience	2019-10-24	843	1.20821	2
10.1101/123265	2017-04-02	PMC6677325	10.1371/journal.pcbi.1007177	PLoS_Comput_Biol	2019-07-23	842	0.971553	3
10.1101/098343	2017-01-04	PMC6511037	10.1073/pnas.1706012116	Proc_Natl_Acad_Sci_U_S_A	2019-04-24	840	0.654726	2
10.1101/162875	2017-07-13	PMC6821808	10.1038/s41467-019-12915-x	Nat_Commun	2019-10-30	839	3.88503	1
10.1101/158030	2017-06-30	PMC6792264	10.1186/s12898-019-0260-x	BMC_Ecol	2019-10-15	837	0.448381	5
10.1101/106120	2017-02-05	PMC6614902	10.1534/genetics.119.302045	Genetics	2019-05-22	836	0.91148	2
10.1101/026963	2015-09-16	PMC5890452	10.1093/gigascience/gix134	Gigascience	2017-12-30	836	0.99668	3
10.1101/064956	2016-07-20	PMC6245730	10.7554/elife.40750	eLife	2018-11-02	835	0.934241	1
10.1101/161778	2017-07-10	PMC6805996	10.1128/mbio.02370-19	mBio	2019-10-21	833	0.82119	1
10.1101/097196	2016-12-28	PMC6472386	10.1038/s41597-019-0031-8	Sci_Data	2019-04-10	833	1.30731	2
10.1101/012443	2014-12-30	PMC5462120	10.1038/nn.4545	Nat_Neurosci	2017-04-10	832	1.16809	2
10.1101/017285	2015-03-30	PMC5501000	10.1186/s12870-017-1068-5	BMC_Plant_Biol	2017-07-06	829	1.5195	3
10.1101/100370	2017-01-18	PMC6478736	10.1038/s41540-019-0092-5	NPJ_Syst_Biol_Appl	2019-04-23	825	0.645017	1
10.1101/033472	2015-12-02	PMC5840308	10.1038/s41467-018-03261-5	Nat_Commun	2018-03-06	825	2.77101	2
10.1101/041616	2016-02-28	PMC5984344	10.1186/s12859-018-2187-1	BMC_Bioinformatics	2018-05-31	823	0.569535	1
10.1101/033720	2015-12-05	PMC5882670	10.1098/rsos.171087	R_Soc_Open_Sci	2018-03-07	823	1.11508	2
10.1101/021436	2015-06-24	PMC5604413	10.1186/s12859-017-1836-0	BMC_Bioinformatics	2017-09-18	817	1.21417	4
10.1101/036277	2016-01-10	PMC5882111	10.1371/journal.pcbi.1006033	PLoS_Comput_Biol	2018-04-03	814	0.279753	4
10.1101/136788	2017-05-11	PMC6687202	10.1371/journal.pbio.3000408	PLoS_Biol	2019-07-29	809	0.99757	4
10.1101/170787	2017-08-01	PMC6797483	10.7554/elife.47676	eLife	2019-10-16	806	0.893418	3
10.1101/065060	2016-07-21	PMC6206178	10.1002/ece3.4424	Ecol_Evol	2018-10-03	804	0.929756	1
10.1101/033092	2015-11-27	PMC5801688	10.1186/s12920-018-0336-z	BMC_Med_Genomics	2018-02-06	802	1.23471	4
10.1101/107680	2017-03-05	PMC6582337	10.1093/nar/gkz460	Nucleic_Acids_Res	2019-05-13	799	0.429736	2
10.1101/189324	2017-09-15	PMC6864339	10.1016/j.isci.2019.10.066	iScience	2019-11-22	798	2.50655	1
10.1101/032870	2015-11-25	PMC5792461	10.1038/s41598-018-20427-9	Sci_Rep	2018-01-31	798	1.24185	2
10.1101/090753	2016-12-02	PMC6748783	10.1093/bioinformatics/btz089	Bioinformatics	2019-02-06	796	1.09654	2
10.1101/214098	2017-11-04	PMC6948733	10.1371/journal.pone.0227021	PLoS_One	2020-01-08	795	1.28043	1
10.1101/022657	2015-07-15	PMC5600721	10.7717/peerj.3798	PeerJ	2017-09-13	791	1.67688	6
10.1101/165985	2017-07-20	PMC6752834	10.1371/journal.pone.0222237	PLoS_One	2019-09-19	791	1.68115	2
10.1101/113183	2017-03-02	PMC6494807	10.1038/s41540-019-0093-4	NPJ_Syst_Biol_Appl	2019-05-01	790	1.10245	1
10.1101/125534	2017-04-07	PMC6551238	10.1186/s12864-019-5703-4	BMC_Genomics	2019-06-06	790	0.303783	1
10.1101/059352	2016-06-16	PMC5611720	10.1038/tp.2017.148	Transl_Psychiatry	2018-08-15	790	1.0922	3
10.1101/056580	2016-06-02	PMC6145001	10.1002/ece3.4354	Ecol_Evol	2018-07-30	788	0.920827	1
10.1101/214635	2017-11-06	PMC6940390	10.1038/s41467-019-13801-2	Nat_Commun	2020-01-02	787	0.780992	3
10.1101/066472	2016-07-28	PMC6146659	10.1186/s13059-018-1524-z	Genome_Biol	2018-09-19	783	0.979823	4
10.1101/092718	2016-12-09	PMC6404248	10.1534/genetics.118.301758	Genetics	2019-01-30	782	0.632574	2
10.1101/046789	2016-04-02	PMC5978004	10.3389/fimmu.2018.01136	Front_Immunol	2018-05-24	782	1.43597	10
10.1101/106922	2017-02-08	PMC6614820	10.1093/nar/gkz223	Nucleic_Acids_Res	2019-03-30	780	1.89142	4
10.1101/176750	2017-08-15	PMC6774505	10.1371/journal.pone.0223364	PLoS_One	2019-10-02	778	1.6802	2
10.1101/172213	2017-08-04	PMC6764367	10.1080/20013078.2019.1650458	J_Extracell_Vesicles	2019-09-20	777	1.09513	1
10.1101/021717	2015-06-30	PMC5556679	10.1186/s12918-017-0447-8	BMC_Syst_Biol	2017-08-14	776	0.790148	3
10.1101/061085	2016-06-29	PMC6101066	10.1186/s12864-018-4925-1	BMC_Genomics	2018-08-13	775	0.504379	1
10.1101/107706	2017-02-11	PMC6437159	10.1038/s41598-019-41503-8	Sci_Rep	2019-03-27	774	1.11908	5
10.1101/036988	2016-01-16	PMC6041805	10.1093/bioinformatics/bty100	Bioinformatics	2018-02-27	773	0.813531	1
10.1101/123455	2017-04-03	PMC6522010	10.1371/journal.pone.0216705	PLoS_One	2019-05-16	773	0.699906	1
10.1101/207753	2017-10-23	PMC6893038	10.1038/s41598-019-54811-w	Sci_Rep	2019-12-04	772	1.21402	4
10.1101/045260	2016-03-23	PMC5940825	10.1038/s41467-018-03621-1	Nat_Commun	2018-05-02	770	3.06077	8
10.1101/155796	2017-06-26	PMC6677727	10.1038/s41598-019-47570-1	Sci_Rep	2019-08-02	767	1.34895	2
10.1101/214858	2017-11-06	PMC6905352	10.1093/gigascience/giz135	Gigascience	2019-12-11	765	1.22852	1
10.1101/170639	2017-07-31	PMC6721796	10.7554/elife.46497	eLife	2019-09-03	764	1.8228	1
10.1101/021147	2015-06-20	PMC5601697	10.18632/oncotarget.19371	Oncotarget	2017-07-19	760	2.44415	3
10.1101/212084	2017-10-31	PMC6884469	10.1038/s41598-019-52611-w	Sci_Rep	2019-11-29	759	1.21477	2
10.1101/216630	2017-11-08	PMC6900782	10.1016/j.molcel.2019.09.020	Mol_Cell	2019-12-05	757	1.87637	1
10.1101/113167	2017-03-02	PMC6438442	10.1371/journal.ppat.1007597	PLoS_Pathog	2019-03-28	756	1.19037	4
10.1101/105262	2017-02-02	PMC6393462	10.1038/s41598-019-38979-9	Sci_Rep	2019-02-27	755	2.61165	2
10.1101/057026	2016-06-03	PMC6023119	10.1371/journal.pgen.1007420	PLoS_Genet	2018-06-28	755	0.283312	2
10.1101/034207	2015-12-11	PMC5886200	10.1093/hmg/ddx429	Hum_Mol_Genet	2018-01-03	754	0.409945	2
10.1101/182741	2017-08-30	PMC6753138	10.1038/s41467-019-12131-7	Nat_Commun	2019-09-19	750	0.852339	1
10.1101/187518	2017-09-12	PMC6773758	10.1038/s41598-019-50541-1	Sci_Rep	2019-10-01	749	1.34939	1
10.1101/066431	2016-07-28	PMC6092366	10.1038/s41467-018-05257-7	Nat_Commun	2018-08-14	747	0.935563	3
10.1101/029066	2015-10-14	PMC5662654	10.1038/s41598-017-14523-5	Sci_Rep	2017-10-30	747	2.8444	1
10.1101/024646	2015-08-14	PMC5576384	10.1186/s12920-017-0288-8	BMC_Med_Genomics	2017-08-29	746	1.38596	1
10.1101/001982	2014-01-22	PMC4742857	10.1038/srep20109	Sci_Rep	2016-02-05	744	1.02254	1
10.1101/155242	2017-06-25	PMC6616926	10.1038/s41467-019-10724-w	Nat_Commun	2019-07-09	744	3.6046	1
10.1101/076356	2016-09-21	PMC6279378	10.1083/jcb.201806161	J_Cell_Biol	2018-10-01	740	0.597686	2
10.1101/198333	2017-10-04	PMC6785927	10.1186/s12964-019-0439-y	Cell_Commun_Signal	2019-10-10	736	1.24412	1
10.1101/164285	2017-07-16	PMC6753486	10.1093/nar/gkz615	Nucleic_Acids_Res	2019-07-22	736	1.07503	1
10.1101/139329	2017-05-17	PMC6536592	10.3389/fneur.2019.00434	Front_Neurol	2019-05-21	734	0.54995	1
10.1101/119438	2017-03-22	PMC6427896	10.1186/s12859-019-2709-5	BMC_Bioinformatics	2019-03-20	728	5.7441	3
10.1101/181065	2017-08-25	PMC6708161	10.1186/s12862-019-1496-y	BMC_Evol_Biol	2019-08-23	728	0.777905	4
10.1101/091751	2016-12-06	PMC6288094	10.1038/s41598-018-36120-w	Sci_Rep	2018-12-04	728	1.57786	6
10.1101/077958	2016-09-28	PMC6156964	10.1186/s13059-018-1517-y	Genome_Biol	2018-09-25	727	1.48572	2
10.1101/239202	2017-12-23	PMC6952110	10.1371/journal.pgen.1008533	PLoS_Genet	2019-12-20	727	0.512293	3
10.1101/132183	2017-04-28	PMC6485126	10.1186/s12859-019-2795-4	BMC_Bioinformatics	2019-04-25	727	0.94348	3
10.1101/032458	2015-11-20	PMC5860558	10.1093/aje/kwx182	Am_J_Epidemiol	2017-11-15	726	0.528427	2
10.1101/178483	2017-08-19	PMC6692342	10.1038/s41598-019-48029-z	Sci_Rep	2019-08-13	724	2.13265	2
10.1101/113829	2017-03-06	PMC6427784	10.3390/ijerph16050682	Int_J_Environ_Res_Public_Health	2019-02-27	723	0.462769	1
10.1101/205799	2017-10-19	PMC6791345	10.7717/peerj.7724	PeerJ	2019-10-11	722	0.43634	4
10.1101/091603	2016-12-07	PMC6277580	10.1093/ve/vey034	Virus_Evol	2018-11-28	721	1.12657	1
10.1101/124453	2017-04-05	PMC6841656	10.1007/s12021-019-9415-3	Neuroinformatics	2019-03-27	721	1.92338	2
10.1101/058339	2016-06-10	PMC5982834	10.1534/g3.118.200265	G3_(Bethesda)	2018-06-01	721	1.03244	2
10.1101/034843	2015-12-18	PMC5739047	10.1093/gbe/evx255	Genome_Biol_Evol	2017-12-06	719	1.17116	5
10.1101/013227	2014-12-24	PMC5127768	10.1038/ng.3710	Nat_Genet	2016-12-10	717	1.02134	2
10.1101/149393	2017-06-13	PMC6636197	10.1002/ece3.5308	Ecol_Evol	2019-05-30	716	1.40174	1
10.1101/001479	2013-12-19	PMC4686641	10.3389/fgene.2015.00352	Front_Genet	2015-12-04	715	1.20384	1
10.1101/124578	2017-04-05	PMC6428871	10.1038/s41467-019-09278-8	Nat_Commun	2019-03-21	715	1.42894	1
10.1101/094037	2016-12-14	PMC6279842	10.1038/s41467-018-07560-9	Nat_Commun	2018-11-28	714	1.52562	2
10.1101/198663	2017-10-05	PMC6750897	10.7554/elife.39705	eLife	2019-09-18	713	1.31485	3
10.1101/201574	2017-10-13	PMC6760101	10.1186/s12916-019-1413-7	BMC_Med	2019-09-25	712	1.63021	6
10.1101/041038	2016-02-23	PMC5919722	10.1534/g3.117.300400	G3_(Bethesda)	2018-02-01	709	1.64307	1
10.1101/020206	2015-05-31	PMC5440056	10.1371/journal.pcbi.1005535	PLoS_Comput_Biol	2017-05-08	708	1.37456	5
10.1101/035519	2015-12-28	PMC5716378	10.1186/s12918-017-0488-z	BMC_Syst_Biol	2017-12-04	707	2.35315	11
10.1101/222646	2017-11-30	PMC6962026	10.1172/jci.insight.130090	JCI_Insight	2019-11-07	707	0.720482	3
10.1101/158022	2017-06-30	PMC6554399	10.1038/s41598-019-43552-5	Sci_Rep	2019-06-06	706	1.10989	2
10.1101/220715	2017-11-16	PMC6811643	10.1038/s41598-019-51532-y	Sci_Rep	2019-10-23	706	0.874213	1
10.1101/118232	2017-03-18	PMC6385403	10.1186/s12915-019-0633-9	BMC_Biol	2019-02-22	706	1.72041	2
10.1101/214908	2017-11-13	PMC6802180	10.1038/s41467-019-12824-z	Nat_Commun	2019-10-18	704	0.471053	1
10.1101/193334	2017-09-24	PMC6127623	10.3389/fnhum.2018.00335	Front_Hum_Neurosci	2019-08-28	703	0.673568	2
10.1101/241869	2018-01-02	PMC6897288	10.1093/gigascience/giz145	Gigascience	2019-12-06	703	1.39139	2
10.1101/096982	2016-12-27	PMC6287100	10.1093/gigascience/giy137	Gigascience	2018-11-29	702	2.25859	1
10.1101/093203	2016-12-11	PMC6258566	10.1371/journal.pcbi.1006572	PLoS_Comput_Biol	2018-11-13	702	1.5242	3
10.1101/226548	2017-11-29	PMC6834530	10.3389/fninf.2019.00068	Front_Neuroinform	2019-10-31	701	0.545079	3
10.1101/185637	2017-09-07	PMC6831824	10.1016/j.isci.2019.07.043	iScience	2019-08-08	700	1.31475	12
10.1101/158113	2017-06-30	PMC6544205	10.1371/journal.pone.0214311	PLoS_One	2019-05-31	700	0.758709	1
10.1101/015156	2015-02-11	PMC5223412	10.1186/s12864-016-3444-1	BMC_Genomics	2017-01-10	699	1.43566	2
10.1101/179846	2017-08-23	PMC6646351	10.1038/s41598-019-47111-w	Sci_Rep	2019-07-22	698	1.4751	3
10.1101/096552	2016-12-24	PMC6309609	10.1038/s41588-018-0268-8	Nat_Genet	2018-11-21	697	0.883503	4
10.1101/057570	2016-06-07	PMC5943399	10.1038/s41398-018-0107-9	Transl_Psychiatry	2018-05-03	695	1.32581	3
10.1101/032227	2015-11-18	PMC5737611	10.1093/nar/gkx702	Nucleic_Acids_Res	2017-10-13	695	1.58294	3
10.1101/142570	2017-05-30	PMC6681632	10.1093/molbev/msz106	Mol_Biol_Evol	2019-04-24	694	0.883793	3
10.1101/230243	2017-12-07	PMC6820536	10.1038/s41598-019-51990-4	Sci_Rep	2019-10-30	692	1.40833	1
10.1101/108407	2017-02-14	PMC6322338	10.1186/s12879-018-3630-7	BMC_Infect_Dis	2019-01-07	692	2.33692	1
10.1101/211748	2017-11-03	PMC6759354	10.7554/elife.46926	eLife	2019-09-24	690	0.608876	3
10.1101/216432	2017-11-08	PMC6767648	10.1186/s13073-019-0670-6	Genome_Med	2019-09-29	690	0.6096	1
10.1101/006346	2014-08-09	PMC4961245	10.1016/j.neuron.2016.06.012	Neuron	2016-06-29	690	1.28132	3
10.1101/167189	2017-07-22	PMC6579885	10.3389/fmicb.2019.01291	Front_Microbiol	2019-06-11	689	0.796869	1
10.1101/151134	2017-10-16	PMC6722076	10.1038/s41467-019-11851-0	Nat_Commun	2019-09-03	687	1.69583	1
10.1101/014829	2015-02-04	PMC5178987	10.1371/journal.pgen.1006322	PLoS_Genet	2016-12-22	687	2.95412	3
10.1101/015008	2015-02-07	PMC5180414	10.1186/s13073-016-0390-0	Genome_Med	2016-12-22	684	1.22102	1
10.1101/093120	2016-12-11	PMC6889200	10.1186/s13062-018-0224-7	Biol_Direct	2018-10-26	684	1.48078	5
10.1101/213835	2017-11-03	PMC6746860	10.1038/s41467-019-12130-8	Nat_Commun	2019-09-16	682	2.04345	1
10.1101/271239	2018-02-24	PMC6964909	10.1371/journal.ppat.1008235	PLoS_Pathog	2020-01-06	681	0.704395	2
10.1101/043133	2016-03-10	PMC5868950	10.1242/jcs.209098	J_Cell_Sci	2018-01-19	680	1.68947	2
10.1101/179259	2017-08-21	PMC6467526	10.1038/s41559-018-0768-z	Nat_Ecol_Evol	2019-07-01	679	1.08425	6
10.1101/153569	2017-06-21	PMC6546251	10.1371/journal.pcbi.1006877	PLoS_Comput_Biol	2019-05-01	679	1.51989	4
10.1101/211664	2017-10-30	PMC6750884	10.1371/journal.pcbi.1007334	PLoS_Comput_Biol	2019-09-06	676	0.567395	1
10.1101/210294	2017-10-27	PMC6722422	10.1128/msystems.00323-18	mSystems	2019-09-02	675	2.1148	3
10.1101/025874	2015-09-01	PMC5501199	10.1038/nmeth.4298	Nat_Methods	2017-07-06	674	1.15557	2
10.1101/176610	2017-08-15	PMC6585034	10.1186/s12864-019-5779-x	BMC_Genomics	2019-06-20	674	1.17253	3
10.1101/008185	2014-09-15	PMC4952276	10.1186/s12864-016-2647-9	BMC_Genomics	2016-07-19	673	1.11047	1
10.1101/248120	2018-01-15	PMC6860425	10.1371/journal.pone.0223440	PLoS_One	2019-11-18	672	0.893788	2
10.1101/216812	2017-11-09	PMC6219724	10.1083/jcb.201711181	J_Cell_Biol	2019-09-12	672	0.562587	1
10.1101/188755	2017-09-14	PMC6423771	10.1186/s13059-019-1658-7	Genome_Biol	2019-07-17	671	0.461516	2
10.1101/100784	2017-01-19	PMC6244190	10.1038/sdata.2018.259	Sci_Data	2018-11-20	670	0.826995	3
10.1101/207704	2017-10-23	PMC6735844	10.1093/gigascience/giz087	Gigascience	2019-08-24	670	1.38927	1
10.1101/218099	2017-11-11	PMC6818142	10.1016/j.bj.2019.03.003	Biomed_J	2019-09-12	670	0.422527	1
10.1101/058396	2016-06-11	PMC5946730	10.1016/j.neuron.2018.03.037	Neuron	2018-04-11	669	1.09468	2
10.1101/154377	2017-06-23	PMC6480520	10.1186/s12859-019-2747-z	BMC_Bioinformatics	2019-04-23	669	1.48819	6
10.1101/038299	2016-01-31	PMC6849617	10.1111/mec.14377	Mol_Ecol	2017-11-29	668	1.39767	2
10.1101/298224	2018-04-09	PMC6370944	10.1016/j.cmet.2018.09.022	Cell_Metab	2020-02-05	667	1.46981	1
10.1101/260257	2018-02-05	PMC6913987	10.1371/journal.pbio.3000535	PLoS_Biol	2019-12-04	667	0.820344	3
10.1101/044057	2016-03-16	PMC5770167	10.1126/sciadv.1601453	Sci_Adv	2018-01-12	667	1.42924	2
10.1101/035923	2016-01-06	PMC5753390	10.1093/nar/gkx1060	Nucleic_Acids_Res	2017-11-03	667	1.73587	3
10.1101/099762	2017-01-11	PMC6373690	10.1093/protein/gzy028	Protein_Eng_Des_Sel	2018-11-08	666	0.690159	1
10.1101/002014	2014-01-23	PMC4797263	10.1093/nar/gkv1198	Nucleic_Acids_Res	2015-11-19	665	1.04621	1
10.1101/241075	2017-12-30	PMC6834293	10.1371/journal.pbio.3000515	PLoS_Biol	2019-10-25	664	1.27174	5
10.1101/246355	2018-01-17	PMC6851176	10.1038/s41467-019-12860-9	Nat_Commun	2019-11-12	664	3.47092	4
10.1101/213017	2017-11-02	PMC6742409	10.1371/journal.pcbi.1007277	PLoS_Comput_Biol	2019-08-26	662	1.00646	1
10.1101/178947	2017-08-21	PMC6572771	10.1038/s41598-019-45020-6	Sci_Rep	2019-06-14	662	1.51228	2
10.1101/203034	2017-10-13	PMC6684634	10.1038/s41467-019-11358-8	Nat_Commun	2019-08-06	662	1.6705	1
10.1101/127100	2017-04-13	PMC6362088	10.1038/s41467-019-08289-9	Nat_Commun	2019-02-04	662	1.61143	1
10.1101/202408	2017-10-16	PMC6696882	10.3389/fnins.2019.00579	Front_Neurosci	2019-08-09	662	1.02597	9
10.1101/079996	2016-10-12	PMC6850070	10.1002/ecy.2482	Ecology	2018-08-04	661	1.11635	2
10.1101/096792	2016-12-26	PMC6191901	10.1186/s12896-018-0476-4	BMC_Biotechnol	2018-10-17	660	0.264451	1
10.1101/155317	2017-06-25	PMC6477061	10.3389/fimmu.2019.00827	Front_Immunol	2019-04-16	660	0.920366	6
10.1101/130658	2017-04-29	PMC6379436	10.1038/s41598-019-38825-y	Sci_Rep	2019-02-18	660	0.607532	1
10.1101/279109	2018-03-08	PMC6935196	10.1186/s12859-019-3315-2	BMC_Bioinformatics	2019-12-27	659	2.21265	3
10.1101/186692	2017-09-10	PMC6687687	10.1007/s10071-019-01277-y	Anim_Cogn	2019-07-01	659	0.687411	1
10.1101/050203	2016-04-25	PMC5825158	10.1371/journal.pgen.1007155	PLoS_Genet	2018-02-12	658	0.560158	3
10.1101/035808	2016-01-01	PMC5715040	10.1038/s41467-017-01188-x	Nat_Commun	2017-10-19	657	3.13119	2
10.1101/195347	2017-09-28	PMC6718543	10.1111/acel.12998	Aging_Cell	2019-07-16	656	2.05055	1
10.1101/292615	2018-03-31	PMC6966853	10.1186/s12859-019-3324-1	BMC_Bioinformatics	2020-01-16	656	1.86099	2
10.1101/046656	2016-03-31	PMC5827348	10.1093/gigascience/giy001	Gigascience	2018-01-16	656	0.912204	1
10.1101/192740	2017-09-22	PMC6620346	10.1038/s41467-019-11039-6	Nat_Commun	2019-07-10	656	1.4041	2
10.1101/147363	2017-06-09	PMC6435754	10.1038/s41598-019-41349-0	Sci_Rep	2019-03-26	655	0.320282	5
10.1101/012369	2014-12-08	PMC5033579	10.1371/journal.pone.0163414	PLoS_One	2016-09-23	655	1.37055	2
10.1101/181222	2017-08-26	PMC6558885	10.1186/s12864-019-5820-0	BMC_Genomics	2019-06-10	653	0.41978	3
10.1101/025957	2015-09-02	PMC5470650	10.1093/gbe/evx090	Genome_Biol_Evol	2017-06-14	651	1.44391	1
10.1101/234070	2017-12-15	PMC6762064	10.1371/journal.pone.0222420	PLoS_One	2019-09-26	650	1.45819	1
10.1101/229815	2017-12-06	PMC6748759	10.1093/gigascience/giz106	Gigascience	2019-09-17	650	1.66649	2
10.1101/272641	2018-03-03	PMC6868747	10.1186/s12864-019-6179-y	BMC_Genomics	2019-12-12	649	0.723608	1
10.1101/244004	2018-01-11	PMC6893198	10.1534/g3.119.400755	G3_(Bethesda)	2019-10-22	649	1.4398	3
10.1101/092148	2016-12-07	PMC6168346	10.1038/s41588-018-0215-8	Nat_Genet	2018-09-17	649	1.91883	1
10.1101/033266	2015-11-30	PMC5619984	10.7554/elife.27702	eLife	2017-09-08	648	1.53993	2
10.1101/229385	2017-12-05	PMC6823659	10.1016/j.isci.2019.09.018	iScience	2019-09-14	648	2.39046	3
10.1101/187690	2017-09-12	PMC6608980	10.1371/journal.ppat.1007871	PLoS_Pathog	2019-06-21	647	0.118096	2
10.1101/255182	2018-01-27	PMC6831579	10.1038/s41467-019-12552-4	Nat_Commun	2019-11-05	647	3.24406	1
10.1101/275644	2018-03-03	PMC6944482	10.1523/eneuro.0222-18.2019	eNeuro	2019-12-10	647	1.30604	1
10.1101/272187	2018-02-26	PMC6892992	10.1002/pld3.191	Plant_Direct	2019-12-05	647	1.70062	3
10.1101/097618	2017-01-01	PMC6187923	10.3389/fncom.2018.00081	Front_Comput_Neurosci	2018-10-08	645	2.4526	2
10.1101/136416	2017-05-10	PMC6375947	10.1038/s41598-019-39347-3	Sci_Rep	2019-02-14	645	1.40431	1
10.1101/029603	2015-10-21	PMC5550004	10.1371/journal.pcbi.1005604	PLoS_Comput_Biol	2017-07-26	644	0.517849	3
10.1101/069021	2016-08-11	PMC5957442	10.1371/journal.pone.0197272	PLoS_One	2018-05-17	644	0.356437	1
10.1101/053041	2016-05-13	PMC5857127	10.1186/s13059-018-1403-7	Genome_Biol	2018-02-15	643	1.04924	2
10.1101/011064	2014-11-04	PMC4977324	10.1186/s13637-016-0044-y	EURASIP_J_Bioinform_Syst_Biol	2016-08-08	643	2.28102	4
10.1101/174847	2017-08-16	PMC6529539	10.1038/s41598-019-43492-0	Sci_Rep	2019-05-21	643	1.27564	2
10.1101/048504	2016-04-19	PMC5793196	10.3390/genes9010045	Genes_(Basel)	2018-01-22	643	0.51968	1
10.1101/252106	2018-01-23	PMC6862328	10.3390/ijms20215343	Int_J_Mol_Sci	2019-10-27	642	2.55779	5
10.1101/028795	2015-10-09	PMC5505965	10.1038/s41598-017-05214-2	Sci_Rep	2017-07-11	641	1.84768	1
10.1101/260562	2018-02-05	PMC6906184	10.1038/s41380-019-0583-1	Mol_Psychiatry	2019-11-07	640	0.426545	2
10.1101/037838	2016-01-25	PMC5681227	10.7554/elife.30107	eLife	2017-10-26	640	1.40235	3
10.1101/208066	2017-10-25	PMC6723130	10.1534/g3.119.400438	G3_(Bethesda)	2019-07-27	640	0.88654	6
10.1101/228254	2017-12-03	PMC6722082	10.1038/s42003-019-0558-4	Commun_Biol	2019-09-03	639	1.19205	2
10.1101/255372	2018-01-29	PMC6893293	10.15252/embr.201947755	EMBO_Rep	2019-10-30	639	0.869525	3
10.1101/137133	2017-05-12	PMC6368568	10.1038/s41598-018-38405-6	Sci_Rep	2019-02-08	637	1.47907	1
10.1101/102681	2017-01-24	PMC6196420	10.1186/s13059-018-1547-5	Genome_Biol	2018-10-22	636	1.31391	4
10.1101/052530	2016-06-22	PMC5896025	10.1042/bcj20170418	Biochem_J	2018-03-20	636	1.19261	3
10.1101/044107	2016-03-16	PMC5742080	10.1038/s41588-017-0004-9	Nat_Genet	2017-12-11	635	1.42789	2
10.1101/255349	2018-01-28	PMC6865855	10.1093/gbe/evz236	Genome_Biol_Evol	2019-10-25	635	1.2847	1
10.1101/070524	2016-08-21	PMC6041950	10.1093/cercor/bhy114	Cereb_Cortex	2018-05-18	635	0.491894	1
10.1101/220053	2017-11-16	PMC6693147	10.1186/s12859-019-3020-1	BMC_Bioinformatics	2019-08-13	635	1.54668	1
10.1101/279737	2018-03-10	PMC6894488	10.1186/s12915-019-0721-x	BMC_Biol	2019-12-05	635	1.90695	3
10.1101/194597	2017-09-27	PMC6591926	10.1186/s12911-019-0837-5	BMC_Med_Inform_Decis_Mak	2019-06-24	635	0.7167	4
10.1101/167676	2017-07-24	PMC6472354	10.1038/s41598-019-42750-5	Sci_Rep	2019-04-18	633	0.683496	1
10.1101/437624	2018-10-08	PMC6700640	10.3233/jad-190144	J_Alzheimers_Dis	2020-07-02	633	0.392975	1
10.1101/108365	2017-02-14	PMC6226469	10.1038/s41598-018-34774-0	Sci_Rep	2018-11-09	633	1.12746	2
10.1101/173062	2017-08-07	PMC6956732	10.1038/s41588-019-0397-8	Nat_Genet	2019-05-01	632	0.851555	4
10.1101/243162	2018-01-04	PMC6660600	10.1016/j.isci.2019.07.008	iScience	2019-09-27	631	0.886416	1
10.1101/257584	2018-02-01	PMC6814980	10.1186/s12864-019-6088-0	BMC_Genomics	2019-10-25	631	0.421298	2
10.1101/223719	2017-11-22	PMC6694495	10.1186/s12915-019-0681-1	BMC_Biol	2019-08-15	631	1.41402	1
10.1101/059113	2016-06-15	PMC5901892	10.1016/j.jtbi.2018.03.006	J_Theor_Biol	2018-03-07	630	0.708986	6
10.1101/240804	2017-12-29	PMC6827367	10.1534/genetics.119.302370	Genetics	2019-09-20	630	0.801459	1
10.1101/109447	2017-02-17	PMC6492235	10.1111/gbi.12322	Geobiology	2018-11-09	630	0.985865	5
10.1101/272914	2018-02-28	PMC6872211	10.7554/elife.50697	eLife	2019-11-20	630	2.31187	2
10.1101/261016	2018-02-07	PMC6821748	10.1038/s41467-019-12572-0	Nat_Commun	2019-10-30	630	1.35118	4
10.1101/160853	2017-07-08	PMC6454127	10.1016/j.mec.2019.e00088	Metab_Eng_Commun	2019-03-29	629	1.12953	1
10.1101/241091	2017-12-30	PMC6754428	10.1038/s41598-019-50093-4	Sci_Rep	2019-09-20	629	0.573443	2
10.1101/014068	2015-01-21	PMC5065121	10.1371/journal.pgen.1006339	PLoS_Genet	2016-10-11	629	1.2587	1
10.1101/028688	2015-10-08	PMC5511510	10.1038/nature22969	Nature	2017-06-28	629	1.50909	2
10.1101/021212	2015-06-19	PMC5343588	10.1038/srep42460	Sci_Rep	2017-03-09	629	1.24327	3
10.1101/289256	2018-03-26	PMC6307909	10.1242/dmm.036194	Dis_Model_Mech	2019-12-14	628	1.0614	1
10.1101/012609	2014-12-12	PMC5004984	10.1371/journal.pone.0161997	PLoS_One	2016-08-30	627	0.416182	1
10.1101/198879	2017-10-09	PMC6611002	10.3389/fnins.2019.00626	Front_Neurosci	2019-06-28	627	1.7139	4
10.1101/105510	2017-02-03	PMC6219819	10.1371/journal.pcbi.1006490	PLoS_Comput_Biol	2018-10-22	626	0.526159	3
10.1101/030619	2015-11-04	PMC5521070	10.1186/s12864-017-3932-y	BMC_Genomics	2017-07-21	625	0.330773	1
10.1101/083295	2016-11-02	PMC6191304	10.1093/dnares/dsy022	DNA_Res	2018-07-19	624	0.692857	1
10.1101/121160	2017-03-27	PMC6350856	10.1093/gbe/evy266	Genome_Biol_Evol	2018-12-11	624	1.63124	5
10.1101/187120	2017-09-11	PMC6537402	10.1186/s12859-019-2853-y	BMC_Bioinformatics	2019-05-28	624	1.16044	2
10.1101/048629	2016-04-13	PMC5747114	10.1186/s13059-017-1379-8	Genome_Biol	2017-12-28	624	0.832717	1
10.1101/295394	2018-04-05	PMC6944381	10.1371/journal.pbio.3000572	PLoS_Biol	2019-12-20	624	2.06197	1
10.1101/057711	2016-06-07	PMC5913677	10.1093/molbev/msy023	Mol_Biol_Evol	2018-02-20	623	1.74433	4
10.1101/214528	2017-11-06	PMC6709207	10.1523/eneuro.0179-18.2019	eNeuro	2019-07-22	623	1.57778	3
10.1101/150060	2017-06-14	PMC6392237	10.1371/journal.pone.0209960	PLoS_One	2019-02-27	623	0.588362	3
10.1101/198382	2017-10-04	PMC6597117	10.1371/journal.pbio.3000322	PLoS_Biol	2019-06-17	621	1.58325	2
10.1101/043802	2016-03-16	PMC5720828	10.1371/journal.pcbi.1005851	PLoS_Comput_Biol	2017-11-27	621	0.791285	1
10.1101/074310	2016-09-09	PMC5493198	10.1038/ng.3865	Nat_Genet	2018-05-22	620	0.835099	2
10.1101/103713	2017-01-27	PMC6175827	10.1038/s42003-018-0155-y	Commun_Biol	2018-10-08	619	1.60239	3
10.1101/190249	2017-09-18	PMC6759081	10.1093/molbev/msz136	Mol_Biol_Evol	2019-05-30	619	0.859425	1
10.1101/207746	2017-10-31	PMC6792136	10.1111/mpp.12848	Mol_Plant_Pathol	2019-07-12	619	0.819225	2
10.1101/021592	2015-06-27	PMC5600148	10.1038/nmeth.4197	Nat_Methods	2017-03-06	618	1.58327	3
10.1101/219576	2017-11-14	PMC6657826	10.1371/journal.pgen.1008227	PLoS_Genet	2019-07-25	618	0.644493	3
10.1101/136242	2017-05-09	PMC6337828	10.1186/s12859-019-2612-0	BMC_Bioinformatics	2019-01-17	618	0.663505	1
10.1101/095463	2016-12-20	PMC6237805	10.1093/nar/gky677	Nucleic_Acids_Res	2018-08-30	618	0.911983	2
10.1101/177634	2017-08-17	PMC6491930	10.3389/fgene.2019.00359	Front_Genet	2019-04-24	615	1.17434	1
10.1101/147868	2017-06-08	PMC6381214	10.3389/fimmu.2019.00212	Front_Immunol	2019-02-13	615	0.871885	2
10.1101/067355	2016-08-02	PMC5942893	10.1038/s41588-018-0092-1	Nat_Genet	2018-04-09	615	0.929819	1
10.1101/290791	2018-03-30	PMC6896773	10.1186/s12862-019-1545-6	BMC_Evol_Biol	2019-12-05	615	1.48337	5
10.1101/167197	2017-07-21	PMC6436936	10.1126/sciadv.aav3262	Sci_Adv	2019-03-27	614	1.16648	1
10.1101/149930	2017-06-14	PMC6637879	10.1111/mpp.12783	Mol_Plant_Pathol	2019-02-18	614	1.43276	2
10.1101/201350	2017-10-11	PMC6585908	10.7717/peerj.7100	PeerJ	2019-06-17	614	1.10079	3
10.1101/160812	2017-07-08	PMC6526902	10.1093/molbev/msz058	Mol_Biol_Evol	2019-03-13	613	4.01795	6
10.1101/220285	2017-11-16	PMC6675132	10.1371/journal.pcbi.1007133	PLoS_Comput_Biol	2019-07-22	613	0.296365	2
10.1101/056911	2016-06-14	PMC5883325	10.1016/j.yexcr.2018.02.015	Exp_Cell_Res	2018-02-16	612	1.42487	1
10.1101/183491	2017-09-05	PMC6526720	10.1242/dev.169367	Development	2019-05-09	611	1.48719	1
10.1101/268177	2018-02-19	PMC6805352	10.1186/s12915-019-0705-x	BMC_Biol	2019-10-23	611	1.47465	1
10.1101/208033	2017-10-24	PMC6594975	10.1038/s41598-019-45036-y	Sci_Rep	2019-06-26	610	0.539917	1
10.1101/191007	2017-09-19	PMC6531457	10.1038/s41467-019-10018-1	Nat_Commun	2019-05-22	610	1.06459	1
10.1101/155440	2017-06-26	PMC6391684	10.26508/lsa.201800221	Life_Sci_Alliance	2019-02-26	610	1.2188	2
10.1101/152652	2017-06-20	PMC6381758	10.1186/s12864-019-5512-9	BMC_Genomics	2019-02-19	609	0.972988	1
10.1101/168922	2017-07-26	PMC6582411	10.1093/nar/gkz204	Nucleic_Acids_Res	2019-03-27	609	0.810813	3
10.1101/289520	2018-03-27	PMC6903760	10.1371/journal.pcbi.1007454	PLoS_Comput_Biol	2019-11-26	609	0.879746	1
10.1101/058107	2016-06-09	PMC5947311	10.1111/evo.13436	Evolution	2018-02-07	608	1.93524	1
10.1101/111252	2017-03-01	PMC6226211	10.1371/journal.pcbi.1006532	PLoS_Comput_Biol	2018-10-30	608	1.2194	2
10.1101/194761	2017-09-29	PMC6852288	10.1111/gcb.14715	Glob_Chang_Biol	2019-05-30	608	1.07922	1
10.1101/138412	2017-06-28	PMC6389967	10.1038/s42003-019-0305-x	Commun_Biol	2019-02-25	607	1.82632	6
10.1101/020792	2015-06-11	PMC5294809	10.1186/s12862-017-0890-6	BMC_Evol_Biol	2017-02-06	606	0.631703	3
10.1101/149526	2017-06-13	PMC6368605	10.1038/s41467-019-08503-8	Nat_Commun	2019-02-08	605	1.17049	2
10.1101/192765	2017-09-24	PMC6614813	10.1093/nar/gkz374	Nucleic_Acids_Res	2019-05-22	605	2.90414	1
10.1101/168450	2017-07-25	PMC6443184	10.1371/journal.pcbi.1006864	PLoS_Comput_Biol	2019-03-20	603	0.638617	1
10.1101/296640	2018-04-11	PMC6915074	10.3389/fnhum.2019.00427	Front_Hum_Neurosci	2019-12-05	603	0.417253	2
10.1101/073700	2016-09-08	PMC5955582	10.1371/journal.pcbi.1006119	PLoS_Comput_Biol	2018-05-04	603	0.300558	2
10.1101/054346	2016-05-19	PMC5972665	10.1093/bioinformatics/bty016	Bioinformatics	2018-01-12	603	0.879174	1
10.1101/071761	2016-08-30	PMC5922316	10.1186/s13073-018-0539-0	Genome_Med	2018-04-25	603	1.79207	3
10.1101/258749	2018-02-05	PMC6943042	10.1093/nar/gkz885	Nucleic_Acids_Res	2019-10-01	603	0.52788	2
10.1101/005504	2014-05-26	PMC4783176	10.1038/nn.4181	Nat_Neurosci	2016-01-19	603	1.47575	2
10.1101/271486	2018-02-26	PMC6476705	10.1038/nbt.4277	Nat_Biotechnol	2019-10-22	603	0.384073	1
10.1101/212993	2017-11-02	PMC6597035	10.1371/journal.pcbi.1006960	PLoS_Comput_Biol	2019-06-27	602	0.742343	2
10.1101/053348	2016-05-13	PMC5756333	10.1186/s12859-017-1994-0	BMC_Bioinformatics	2018-01-05	602	1.45303	3
10.1101/071100	2016-08-23	PMC5948957	10.1073/pnas.1715806115	Proc_Natl_Acad_Sci_U_S_A	2018-04-17	602	1.19353	1
10.1101/013730	2015-01-31	PMC5034315	10.1038/srep33759	Sci_Rep	2016-09-23	601	1.08346	1
10.1101/004036	2014-04-09	PMC4949538	10.1111/bij.12701	Biol_J_Linn_Soc_Lond	2015-12-01	601	1.09453	2
10.1101/166629	2017-07-20	PMC6417271	10.1186/s12864-019-5586-4	BMC_Genomics	2019-03-13	601	1.16271	2
10.1101/172221	2017-08-04	PMC6438455	10.1371/journal.pntd.0007213	PLoS_Negl_Trop_Dis	2019-03-28	601	0.568565	6
10.1101/298596	2018-04-10	PMC6922470	10.1371/journal.pcbi.1007204	PLoS_Comput_Biol	2019-12-02	601	0.992519	2
10.1101/321802	2018-05-15	PMC6945623	10.1186/s12859-019-3312-5	BMC_Bioinformatics	2020-01-06	601	2.72266	1
10.1101/175067	2017-08-10	PMC6514828	10.1093/gbe/evz071	Genome_Biol_Evol	2019-04-02	600	2.29246	1
10.1101/046151	2016-03-30	PMC5714382	10.1371/journal.pcbi.1005799	PLoS_Comput_Biol	2017-11-20	600	0.819524	2
10.1101/154385	2017-06-23	PMC6374387	10.1038/s41598-019-39188-0	Sci_Rep	2019-02-13	600	1.03678	1
10.1101/210583	2017-10-28	PMC6586868	10.1038/s41598-019-45414-6	Sci_Rep	2019-06-20	600	0.862285	1
10.1101/089391	2016-11-25	PMC6049916	10.1371/journal.pone.0200003	PLoS_One	2018-07-17	599	1.08214	3
10.1101/336578	2018-06-01	PMC6972935	10.1038/s41598-020-57418-8	Sci_Rep	2020-01-21	599	0.71813	1
10.1101/279505	2018-03-09	PMC6839945	10.7554/elife.49872	eLife	2019-10-28	598	1.63143	4
10.1101/167171	2017-07-21	PMC6428345	10.1371/journal.pcbi.1006858	PLoS_Comput_Biol	2019-03-11	598	0.341798	4
10.1101/046755	2016-04-05	PMC6031061	10.1093/bioinformatics/btx739	Bioinformatics	2017-11-23	597	0.841136	3
10.1101/114033	2017-03-05	PMC6206218	10.3389/fpsyg.2018.01999	Front_Psychol	2018-10-23	597	0.372472	2
10.1101/064485	2016-07-18	PMC6548339	10.1038/s41746-017-0011-3	NPJ_Digit_Med	2018-03-07	597	1.16735	3
10.1101/056861	2016-06-03	PMC5910215	10.1016/j.neuroimage.2018.01.037	Neuroimage	2018-01-20	596	0.43032	3
10.1101/182287	2017-08-29	PMC6500140	10.1073/pnas.1820813116	Proc_Natl_Acad_Sci_U_S_A	2019-04-16	595	1.37288	1
10.1101/302125	2018-04-16	PMC6944480	10.1523/eneuro.0359-18.2019	eNeuro	2019-12-02	595	0.653464	1
10.1101/265330	2018-02-14	PMC6842639	10.1073/pnas.1909223116	Proc_Natl_Acad_Sci_U_S_A	2019-10-01	594	2.59476	3
10.1101/120238	2017-04-19	PMC6445302	10.1093/molbev/msy222	Mol_Biol_Evol	2018-12-04	594	0.596778	5
10.1101/279588	2018-03-09	PMC6219844	10.7554/elife.38346	eLife	2019-10-23	593	0.43952	3
10.1101/048538	2016-04-13	PMC5760164	10.1371/currents.outbreaks.5afb0bfb8cf31d9a4baba7b19b4edbac	PLoS_Curr	2017-11-27	593	2.46259	1
10.1101/296251	2018-04-06	PMC6950393	10.3390/v11121082	Viruses	2019-11-20	593	0.673665	4
10.1101/011320	2014-11-12	PMC4980167	10.1038/nbt.3594	Nat_Biotechnol	2016-06-27	593	1.44123	2
10.1101/067843	2016-08-04	PMC5897014	10.7554/elife.34518	eLife	2018-03-20	593	1.04343	1
10.1101/207811	2017-10-24	PMC6092417	10.1038/s41396-018-0187-9	ISME_J	2019-06-08	592	0.821534	1
10.1101/186262	2017-09-08	PMC6478876	10.1038/s41598-019-42782-x	Sci_Rep	2019-04-23	592	1.29773	2
10.1101/125237	2017-04-07	PMC6247013	10.1128/msystems.00257-18	mSystems	2018-11-20	592	0.922429	1
10.1101/224147	2017-12-05	PMC6642197	10.1038/s41467-019-11215-8	Nat_Commun	2019-07-19	591	0.516505	2
10.1101/110676	2017-02-21	PMC6191148	10.1371/journal.pcbi.1006484	PLoS_Comput_Biol	2018-10-04	590	1.52917	2
10.1101/036483	2016-01-12	PMC5633379	10.1534/g3.117.300187	G3_(Bethesda)	2017-08-24	590	1.11739	3
10.1101/263038	2018-02-10	PMC6846080	10.1093/nar/gkz797	Nucleic_Acids_Res	2019-09-23	590	0.478856	1
10.1101/026369	2015-09-08	PMC5397020	10.1371/journal.pone.0175944	PLoS_One	2017-04-19	589	1.10561	6
10.1101/162594	2017-07-12	PMC6383254	10.1186/s12916-019-1269-x	BMC_Med	2019-02-21	589	0.826197	4
10.1101/323154	2018-05-16	PMC6428826	10.1038/s41467-019-09230-w	Nat_Commun	2019-12-25	588	1.04078	2
10.1101/108019	2017-02-13	PMC6188888	10.1371/journal.pcbi.1006371	PLoS_Comput_Biol	2018-09-24	588	0.567889	2
10.1101/015370	2015-02-19	PMC5314792	10.1093/nar/gkw852	Nucleic_Acids_Res	2016-09-29	588	1.16785	3
10.1101/127860	2017-04-28	PMC6635140	10.1038/s41586-018-0744-4	Nature	2018-12-05	586	2.25707	1
10.1101/154534	2017-06-23	PMC6350292	10.1186/s12862-019-1365-8	BMC_Evol_Biol	2019-01-28	584	1.18072	3
10.1101/090241	2016-12-02	PMC6097927	10.1038/s41588-018-0156-2	Nat_Genet	2018-07-09	584	0.815754	4
10.1101/112268	2017-02-27	PMC6172833	10.1186/s13059-018-1519-9	Genome_Biol	2018-10-04	584	1.00627	1
10.1101/275875	2018-03-12	PMC6795873	10.1038/s41467-019-12687-4	Nat_Commun	2019-10-16	583	1.55175	1
10.1101/093112	2016-12-11	PMC6047793	10.1371/journal.pone.0200565	PLoS_One	2018-07-16	582	0.189561	3
10.1101/088914	2016-11-21	PMC6066285	10.1016/j.celrep.2018.05.095	Cell_Rep	2018-06-26	582	1.46176	1
10.1101/234260	2017-12-14	PMC6642150	10.1038/s41598-019-47001-1	Sci_Rep	2019-07-19	582	0.442532	2
10.1101/059071	2016-06-15	PMC5773525	10.1038/s41598-017-18687-y	Sci_Rep	2018-01-18	582	0.999899	1
10.1101/312744	2018-05-02	PMC6906155	10.3389/fmicb.2019.02825	Front_Microbiol	2019-12-05	582	0.90152	1
10.1101/076687	2016-09-21	PMC5920106	10.1038/s41598-018-25093-5	Sci_Rep	2018-04-26	582	1.58483	5
10.1101/112912	2017-04-10	PMC6250296	10.1161/circulationaha.117.033278	Circulation	2018-11-13	582	1.09094	1
10.1101/015651	2015-02-26	PMC5042552	10.1371/journal.pcbi.1005088	PLoS_Comput_Biol	2016-09-29	581	1.30769	2
10.1101/264796	2018-02-13	PMC6746730	10.1038/s41598-019-50045-y	Sci_Rep	2019-09-16	580	0.879026	1
10.1101/077701	2016-09-27	PMC5928049	10.1038/s41598-018-25076-6	Sci_Rep	2018-04-30	580	0.467155	5
10.1101/202903	2017-10-13	PMC6521369	10.1186/s13059-019-1700-9	Genome_Biol	2019-05-16	580	1.72158	2
10.1101/448134	2018-10-22	PMC6584359	10.1016/j.cub.2019.04.067	Curr_Biol	2020-05-23	579	1.05359	1
10.1101/035238	2015-12-24	PMC5100560	10.1093/nar/gkw655	Nucleic_Acids_Res	2017-07-25	579	0.502954	1
10.1101/093310	2016-12-12	PMC6045645	10.1038/s41598-018-28795-y	Sci_Rep	2018-07-13	578	0.912622	1
10.1101/137984	2017-05-14	PMC6306432	10.1007/s10827-018-0707-7	J_Comput_Neurosci	2018-12-13	578	1.87094	2
10.1101/154526	2017-06-23	PMC6374672	10.1002/ece3.4630	Ecol_Evol	2019-01-22	578	1.39389	1
10.1101/118703	2017-03-20	PMC6195724	10.1186/s13059-018-1560-8	Genome_Biol	2018-10-19	578	1.0616	3
10.1101/090258	2016-11-28	PMC6188569	10.1093/molbev/msy131	Mol_Biol_Evol	2018-06-28	577	1.93446	2
10.1101/217588	2017-11-10	PMC6698807	10.1093/nar/gkz538	Nucleic_Acids_Res	2019-06-10	577	5.36022	1
10.1101/108290	2017-02-14	PMC6138700	10.1038/s41467-018-05936-5	Nat_Commun	2018-09-14	577	1.99636	2
10.1101/327668	2018-05-21	PMC6918632	10.1186/s12896-019-0581-z	BMC_Biotechnol	2019-12-18	576	0.655085	1
10.1101/058503	2016-06-12	PMC5850476	10.1093/molbev/msx328	Mol_Biol_Evol	2018-01-09	576	1.15316	4
10.1101/045070	2016-03-22	PMC5648789	10.1038/s41598-017-13665-w	Sci_Rep	2017-10-19	576	4.7074	2
10.1101/335919	2018-05-31	PMC6969519	10.1073/pnas.1912500117	Proc_Natl_Acad_Sci_U_S_A	2019-12-27	575	1.63518	3
10.1101/167882	2017-07-25	PMC6519689	10.1093/cercor/bhz044	Cereb_Cortex	2019-02-20	575	0.796841	2
10.1101/159483	2017-07-20	PMC6377634	10.1038/s41598-018-37288-x	Sci_Rep	2019-02-15	575	0.969324	3
10.1101/173294	2017-08-16	PMC6417137	10.1186/s12866-019-1431-9	BMC_Microbiol	2019-03-13	574	1.3123	1
10.1101/156067	2017-06-26	PMC6341661	10.1186/s12859-019-2610-2	BMC_Bioinformatics	2019-01-21	574	1.13721	1
10.1101/049809	2016-04-22	PMC5814818	10.1093/nar/gkx1115	Nucleic_Acids_Res	2017-11-16	573	0.942287	2
10.1101/248443	2018-01-16	PMC6690583	10.1371/journal.pone.0220512	PLoS_One	2019-08-12	573	1.78968	1
10.1101/285064	2018-04-19	PMC6850537	10.1371/journal.pone.0224547	PLoS_One	2019-11-12	572	0.82808	3
10.1101/103861	2017-01-28	PMC6107579	10.1038/s41598-018-31168-0	Sci_Rep	2018-08-23	572	0.699967	1
10.1101/047936	2016-04-10	PMC5670518	10.1186/s12915-017-0431-1	BMC_Biol	2017-11-03	572	1.48652	5
10.1101/038067	2016-01-28	PMC5566454	10.1038/s41598-017-09335-6	Sci_Rep	2017-08-21	571	2.36818	2
10.1101/258996	2018-02-03	PMC6714386	10.1186/s12859-019-2946-7	BMC_Bioinformatics	2019-08-28	571	0.804968	1
10.1101/259119	2018-02-02	PMC6839618	10.1016/j.neuron.2019.07.028	Neuron	2019-08-27	571	1.67436	2
10.1101/084673	2016-10-31	PMC5971837	10.7717/peerj.4898	PeerJ	2018-05-25	571	0.709868	3
10.1101/279968	2018-03-12	PMC6172231	10.1038/s41467-018-06527-0	Nat_Commun	2019-10-04	571	0.533957	1
10.1101/174839	2017-08-10	PMC6526913	10.1093/molbev/msz048	Mol_Biol_Evol	2019-03-04	571	0.509441	6
10.1101/159079	2017-07-03	PMC6347249	10.1371/journal.pone.0210571	PLoS_One	2019-01-25	571	1.35551	1
10.1101/329698	2018-05-25	PMC6909616	10.1186/s12859-019-3303-6	BMC_Bioinformatics	2019-12-16	570	1.30287	4
10.1101/036269	2016-01-10	PMC5540976	10.1038/s41598-017-07036-8	Sci_Rep	2017-08-02	570	0.868932	1
10.1101/070078	2016-08-19	PMC5947139	10.1111/nph.15077	New_Phytol	2018-03-12	570	1.5857	3
10.1101/191031	2017-09-19	PMC6527285	10.1080/2162402x.2019.1596005	Oncoimmunology	2019-04-12	570	0.667168	6
10.1101/112417	2017-02-28	PMC6151042	10.1186/s13059-018-1513-2	Genome_Biol	2018-09-21	570	1.90885	2
10.1101/193144	2017-09-23	PMC6467913	10.1038/s41467-018-08148-z	Nat_Commun	2019-04-16	570	1.30176	2
10.1101/204909	2017-10-17	PMC6558282	10.1038/s41594-019-0214-1	Nat_Struct_Mol_Biol	2019-05-09	569	0.586651	2
10.1101/275941	2018-03-03	PMC6786863	10.1128/mbio.00210-19	mBio	2019-09-23	569	0.196231	4
10.1101/251314	2018-01-22	PMC6694133	10.1038/s41467-019-11537-7	Nat_Commun	2019-08-14	569	0.830426	2
10.1101/231613	2017-12-11	PMC6843089	10.1152/jn.00257.2019	J_Neurophysiol	2019-07-03	569	0.75868	3
10.1101/207647	2017-10-23	PMC6517414	10.1038/s41598-019-43075-z	Sci_Rep	2019-05-14	568	1.48285	3
10.1101/312124	2018-05-02	PMC6954390	10.1093/nar/gkz1135	Nucleic_Acids_Res	2019-11-21	568	0.366995	2
10.1101/046177	2016-03-29	PMC5646165	10.1186/s12711-017-0348-8	Genet_Sel_Evol	2017-10-17	567	4.18156	2
10.1101/033910	2015-12-08	PMC5490260	10.1038/ncomms15958	Nat_Commun	2017-06-27	567	0.934616	3
10.1101/123075	2017-03-31	PMC6195537	10.1038/s41598-018-33069-8	Sci_Rep	2018-10-19	567	0.95703	2
10.1101/073791	2016-09-06	PMC5870498	10.1186/s12864-018-4538-8	BMC_Genomics	2018-03-27	567	0.356218	1
10.1101/090795	2016-12-01	PMC6028121	10.1371/journal.pgen.1007376	PLoS_Genet	2018-06-20	566	0.663667	2
10.1101/026088	2015-09-03	PMC5415527	10.1002/ece3.2831	Ecol_Evol	2017-03-22	566	0.774555	1
10.1101/296616	2018-04-06	PMC6821493	10.7554/elife.45789	eLife	2019-10-24	566	1.12452	2
10.1101/208819	2017-10-25	PMC6425583	10.1186/s13059-019-1663-x	Genome_Biol	2019-05-14	566	1.2281	2
10.1101/190934	2017-09-19	PMC6472834	10.1371/journal.pcbi.1006967	PLoS_Comput_Biol	2019-04-08	566	1.84067	5
10.1101/262691	2018-02-09	PMC6722461	10.3389/fmicb.2019.02001	Front_Microbiol	2019-08-28	565	2.45598	2
10.1101/336115	2018-05-31	PMC6917774	10.1038/s41598-019-55253-0	Sci_Rep	2019-12-17	565	0.915538	1
10.1101/105551	2017-02-03	PMC6169386	10.1534/g3.118.200502	G3_(Bethesda)	2018-08-21	564	1.21997	1
10.1101/225938	2017-11-27	PMC6695357	10.1007/s00213-019-05292-2	Psychopharmacology_(Berl)	2019-06-14	564	1.48849	2
10.1101/086165	2016-11-07	PMC5970531	10.1186/s12864-018-4786-7	BMC_Genomics	2018-05-25	564	0.800522	1
10.1101/357624	2018-06-28	PMC6956494	10.1186/s13024-019-0349-x	Mol_Neurodegener	2020-01-13	564	1.43938	1
10.1101/244871	2018-01-08	PMC6660185	10.1167/tvst.8.4.10	Transl_Vis_Sci_Technol	2019-07-26	564	0.732887	1
10.1101/242172	2018-01-08	PMC6690553	10.1371/journal.pcbi.1007014	PLoS_Comput_Biol	2019-07-26	564	1.05997	1
10.1101/111302	2017-02-24	PMC6130095	10.1186/s13059-018-1509-y	Genome_Biol	2018-09-10	563	0.759572	3
10.1101/355800	2018-06-26	PMC6953763	10.1371/journal.pone.0226772	PLoS_One	2020-01-10	563	0.765645	2
10.1101/330159	2018-05-24	PMC6483263	10.1371/journal.pcbi.1006949	PLoS_Comput_Biol	2019-12-08	563	0.752265	2
10.1101/095208	2016-12-18	PMC6031641	10.1038/s41467-018-04993-0	Nat_Commun	2018-07-04	563	0.692015	1
10.1101/325613	2018-05-18	PMC6888846	10.1038/s41598-019-54745-3	Sci_Rep	2019-12-02	563	1.51946	8
10.1101/099705	2017-01-11	PMC6212840	10.1093/nar/gky668	Nucleic_Acids_Res	2018-07-28	563	1.12689	2
10.1101/055590	2016-05-27	PMC5428336	10.1038/s41598-017-00071-5	Sci_Rep	2017-12-10	562	0.640213	2
10.1101/223131	2017-11-21	PMC6553703	10.1371/journal.pgen.1008061	PLoS_Genet	2019-06-06	562	0.308186	4
10.1101/251348	2018-02-26	PMC6162091	10.7554/elife.36234	eLife	2019-09-11	562	0.509092	1
10.1101/057174	2016-06-05	PMC5776827	10.1073/pnas.1717519115	Proc_Natl_Acad_Sci_U_S_A	2017-12-19	562	1.10395	1
10.1101/265553	2018-02-15	PMC6719725	10.1038/s41592-019-0509-5	Nat_Methods	2019-08-31	562	1.95292	3
10.1101/178491	2017-08-19	PMC6484327	10.1111/jcmm.14254	J_Cell_Mol_Med	2019-03-04	562	1.52985	1
10.1101/095687	2016-12-20	PMC6083676	10.1098/rsos.180121	R_Soc_Open_Sci	2018-07-04	561	0.638053	1
10.1101/014852	2015-02-04	PMC5058517	10.1002/ece3.2314	Ecol_Evol	2016-08-18	561	1.59816	2
10.1101/351387	2018-06-20	PMC6940358	10.1038/s41467-019-13867-y	Nat_Commun	2020-01-02	561	0.412909	2
10.1101/122804	2017-04-08	PMC6195999	10.1186/s13071-018-3090-3	Parasit_Vectors	2018-10-20	560	1.21174	2
10.1101/115428	2017-03-09	PMC6168163	10.1371/journal.pcbi.1006412	PLoS_Comput_Biol	2018-09-20	560	1.22246	1
10.1101/261149	2018-02-07	PMC6719893	10.1371/journal.pcbi.1007273	PLoS_Comput_Biol	2019-08-21	560	1.15677	2
10.1101/068072	2016-08-05	PMC5832388	10.1371/journal.pbio.2003174	PLoS_Biol	2018-02-16	560	1.86946	3
10.1101/172320	2017-08-03	PMC6374444	10.1038/s41598-019-38927-7	Sci_Rep	2019-02-13	559	0.180948	2
10.1101/257105	2018-01-30	PMC6690939	10.1038/s41598-019-48224-y	Sci_Rep	2019-08-12	559	1.23617	2
10.1101/140897	2017-08-30	PMC6563088	10.1002/hbm.24564	Hum_Brain_Mapp	2019-03-12	559	0.903466	1
10.1101/201764	2017-10-11	PMC6499433	10.1371/journal.pcbi.1006897	PLoS_Comput_Biol	2019-04-23	559	1.39234	2
10.1101/240267	2018-01-17	PMC6683849	10.3389/fneur.2019.00806	Front_Neurol	2019-07-30	559	0.819997	4
10.1101/113316	2017-03-03	PMC6162788	10.3390/ncrna4030021	Noncoding_RNA	2018-09-13	559	1.70526	1
10.1101/148411	2017-06-09	PMC6299935	10.1186/s12859-018-2486-6	BMC_Bioinformatics	2018-12-19	558	1.50462	2
10.1101/005215	2014-05-15	PMC4692741	10.3791/53252	J_Vis_Exp	2015-11-24	558	1.56846	2
10.1101/210161	2017-10-27	PMC6660993	10.1111/mec.15120	Mol_Ecol	2019-05-08	558	1.09013	4
10.1101/100222	2017-01-13	PMC6185894	10.1111/irv.12595	Influenza_Other_Respir_Viruses	2018-07-25	558	1.05974	1
10.1101/225177	2017-11-26	PMC6954660	10.1093/bioinformatics/btz453	Bioinformatics	2019-06-06	557	0.770943	2
10.1101/125419	2017-04-07	PMC6214653	10.7554/elife.34870	eLife	2018-10-16	557	1.66994	1
10.1101/180786	2017-08-25	PMC6468074	10.1002/ece3.5026	Ecol_Evol	2019-03-05	557	1.10068	1
10.1101/318782	2018-05-10	PMC6861306	10.1038/s41467-019-13219-w	Nat_Commun	2019-11-18	557	0.609999	2
10.1101/081158	2016-10-14	PMC5934307	10.1038/s41588-018-0105-0	Nat_Genet	2018-04-23	556	2.20148	2
10.1101/186874	2017-09-10	PMC6427891	10.1186/s13029-019-0072-6	Source_Code_Biol_Med	2019-03-20	556	0.477068	1
10.1101/005405	2014-05-23	PMC4664402	10.1371/journal.pone.0143489	PLoS_One	2015-11-30	556	1.33929	2
10.1101/344226	2018-06-11	PMC6923950	10.1186/s12860-019-0234-z	BMC_Mol_Cell_Biol	2019-12-19	556	2.71908	1
10.1101/219014	2017-11-13	PMC6532127	10.1186/s13326-019-0200-x	J_Biomed_Semantics	2019-05-22	555	1.04776	1
10.1101/093906	2016-12-14	PMC6015045	10.1038/s41467-018-04919-w	Nat_Commun	2018-06-22	555	1.66958	1
10.1101/334748	2018-05-30	PMC6906140	10.3389/fmicb.2019.02796	Front_Microbiol	2019-12-05	554	1.02908	2
10.1101/042788	2016-03-08	PMC5597845	10.1098/rspb.2017.1562	Proc_Biol_Sci	2017-09-13	554	0.882793	1
10.1101/174177	2017-08-09	PMC6375957	10.1038/s41467-019-08672-6	Nat_Commun	2019-02-14	554	0.676879	1
10.1101/118695	2017-03-21	PMC6200314	10.1093/gbe/evy210	Genome_Biol_Evol	2018-09-25	553	0.566397	4
10.1101/065797	2016-07-25	PMC5805368	10.1371/journal.pgen.1007183	PLoS_Genet	2018-01-29	553	1.83703	1
10.1101/088039	2016-11-16	PMC5988311	10.1371/journal.pgen.1007279	PLoS_Genet	2018-05-23	553	0.312055	2
10.1101/234914	2017-12-15	PMC6588593	10.1038/s41467-019-10737-5	Nat_Commun	2019-06-21	553	2.01552	1
10.1101/136267	2017-05-10	PMC6241171	10.1167/18.12.8	J_Vis	2018-11-14	553	1.31962	2
10.1101/045013	2016-03-21	PMC5612952	10.1038/s41598-017-12166-0	Sci_Rep	2017-09-25	553	0.340316	1
10.1101/073478	2016-09-05	PMC5847575	10.1038/s41598-018-22610-4	Sci_Rep	2018-03-12	553	0.686097	1
10.1101/333971	2018-05-30	PMC6909069	10.1016/j.heliyon.2019.e02958	Heliyon	2019-12-03	552	0.452081	1
10.1101/183319	2017-08-31	PMC6412093	10.3389/fphys.2019.00168	Front_Physiol	2019-03-05	551	1.38527	1
10.1101/177592	2017-08-17	PMC6381790	10.1016/j.celrep.2019.01.102	Cell_Rep	2019-02-19	551	1.03524	3
10.1101/098178	2017-01-04	PMC6202445	10.1099/mgen.0.000196	Microb_Genom	2018-07-09	551	0.400623	2
10.1101/080945	2016-10-21	PMC5928254	10.3389/fgene.2018.00115	Front_Genet	2018-04-24	550	1.61696	2
10.1101/666560	2019-06-10	PMC6915802	10.1016/j.stemcr.2019.11.003	Stem_Cell_Reports	2020-12-10	549	0.745314	1
10.1101/081273	2016-10-15	PMC5904143	10.1038/s41467-018-03933-2	Nat_Commun	2018-04-17	549	1.15653	4
10.1101/084657	2016-10-31	PMC5414997	10.1371/journal.pone.0176555	PLoS_One	2018-05-03	549	0.743837	1
10.1101/255588	2018-01-29	PMC6685097	10.3389/fimmu.2019.01737	Front_Immunol	2019-07-31	548	0.781833	1
10.1101/312355	2018-05-02	PMC6825127	10.1038/s41698-019-0100-7	NPJ_Precis_Oncol	2019-11-01	548	2.31164	6
10.1101/190298	2017-10-24	PMC6517031	10.7554/elife.43415	eLife	2019-04-25	548	0.699462	3
10.1101/322883	2018-05-15	PMC6923492	10.1016/j.ebiom.2019.10.051	EBioMedicine	2019-11-14	548	1.15493	1
10.1101/223180	2017-11-22	PMC6534875	10.1186/s13073-019-0638-6	Genome_Med	2019-05-24	548	0.717124	2
10.1101/147223	2017-06-07	PMC6286128	10.7554/elife.36928	eLife	2018-12-07	548	0.682102	2
10.1101/084012	2016-10-27	PMC5942853	10.1371/journal.pbio.2002468	PLoS_Biol	2018-04-27	547	0.915875	4
10.1101/004473	2014-04-24	PMC4619805	10.1371/journal.pcbi.1004390	PLoS_Comput_Biol	2015-10-23	547	0.763094	2
10.1101/056515	2016-06-12	PMC5724835	10.1371/journal.pone.0189067	PLoS_One	2017-12-11	547	1.1306	2
10.1101/016311	2015-03-09	PMC5018680	10.7717/peerj.2406	PeerJ	2016-09-06	547	2.41451	1
10.1101/367789	2018-07-12	PMC6953770	10.1371/journal.pcbi.1007491	PLoS_Comput_Biol	2020-01-10	547	0.244408	2
10.1101/337907	2018-06-06	PMC6953012	10.3390/cells8121570	Cells	2019-12-05	547	0.723021	2
10.1101/249243	2018-01-17	PMC6639121	10.1093/gigascience/giz084	Gigascience	2019-07-18	547	1.06638	2
10.1101/229641	2017-12-06	PMC6612864	10.1093/bioinformatics/btz350	Bioinformatics	2019-06-05	546	0.497369	2
10.1101/350462	2018-06-19	PMC6917755	10.1038/s41598-019-55738-y	Sci_Rep	2019-12-17	546	1.79825	4
10.1101/001065	2013-12-02	PMC4452659	10.1371/journal.pone.0128115	PLoS_One	2015-06-01	546	1.00997	2
10.1101/108381	2017-02-14	PMC6097490	10.7717/peerj.5207	PeerJ	2018-08-14	546	1.58049	1
10.1101/233700	2017-12-13	PMC6561736	10.1126/sciadv.aau3648	Sci_Adv	2019-06-12	546	1.32849	4
10.1101/108027	2017-02-20	PMC6109637	10.3389/fpsyg.2018.01487	Front_Psychol	2018-08-20	546	0.37963	3
10.1101/235051	2017-12-15	PMC6572804	10.1038/s41467-019-10402-x	Nat_Commun	2019-06-14	546	2.51939	2
10.1101/304659	2018-04-20	PMC6472439	10.1093/sysbio/syy068	Syst_Biol	2019-10-17	545	1.4208	1
10.1101/101865	2017-01-20	PMC5516037	10.1038/s41598-017-05772-5	Sci_Rep	2018-07-18	544	0.486581	1
10.1101/074807	2016-09-12	PMC5844962	10.1038/s41598-018-21770-7	Sci_Rep	2018-03-09	543	0.707457	1
10.1101/018499	2015-04-24	PMC5067648	10.1038/srep35608	Sci_Rep	2016-10-18	543	1.61521	4
10.1101/311332	2018-04-30	PMC6815001	10.1186/s13059-019-1844-7	Genome_Biol	2019-10-25	543	4.01248	4
10.1101/177451	2017-08-18	PMC6386417	10.1371/journal.pcbi.1006785	PLoS_Comput_Biol	2019-02-11	542	0.903818	3
10.1101/094680	2016-12-16	PMC5995810	10.1038/s41467-018-04500-5	Nat_Commun	2018-06-11	542	1.44301	3
10.1101/112318	2017-02-27	PMC6169392	10.1534/g3.118.200563	G3_(Bethesda)	2018-08-23	542	1.2917	2
10.1101/051052	2016-04-29	PMC5853149	10.1186/s13059-018-1405-5	Genome_Biol	2017-10-23	542	1.40475	2
10.1101/118257	2017-03-18	PMC6134112	10.1038/s41598-018-32000-5	Sci_Rep	2018-09-11	542	0.297033	2
10.1101/199380	2017-10-06	PMC6516078	10.1038/s41593-019-0364-9	Nat_Neurosci	2019-04-01	542	1.53901	2
10.1101/260711	2018-02-05	PMC6668467	10.1038/s41467-019-11373-9	Nat_Commun	2019-07-31	541	1.01116	2
10.1101/293126	2018-04-02	PMC6761169	10.1038/s41598-019-49970-9	Sci_Rep	2019-09-25	541	1.00327	1
10.1101/380758	2018-07-31	PMC6978526	10.1038/s41467-019-14266-z	Nat_Commun	2020-01-23	541	0.714251	1
10.1101/171165	2017-08-01	PMC6345438	10.1371/journal.pgen.1007902	PLoS_Genet	2019-01-24	541	1.17518	3
10.1101/066019	2016-07-26	PMC6126574	10.1007/978-1-4939-7493-1_6	Methods_Mol_Biol	2018-01-18	541	1.29542	1
10.1101/103754	2017-01-27	PMC6144980	10.1002/ece3.4288	Ecol_Evol	2018-07-22	541	1.40671	1
10.1101/067256	2016-08-02	PMC5781261	10.1186/s12859-018-2028-2	BMC_Bioinformatics	2018-01-24	540	1.39562	1
10.1101/213587	2017-11-03	PMC6487017	10.1186/s12859-019-2788-3	BMC_Bioinformatics	2019-04-27	540	1.09189	1
10.1101/286682	2018-03-22	PMC6744410	10.1038/s41598-019-48107-2	Sci_Rep	2019-09-13	540	0.588968	2
10.1101/010876	2014-10-29	PMC4839673	10.1371/journal.pcbi.1004873	PLoS_Comput_Biol	2016-04-21	540	0.842369	2
10.1101/236786	2017-12-20	PMC6563996	10.1371/journal.pone.0218185	PLoS_One	2019-06-13	540	0.478602	2
10.1101/104760	2017-05-22	PMC6233590	10.1186/s12862-018-1281-3	BMC_Evol_Biol	2018-11-12	539	0.931005	2
10.1101/177584	2017-08-17	PMC5801840	10.1186/s13100-018-0113-8	Mob_DNA	2019-02-07	539	0.623145	1
10.1101/261768	2018-02-08	PMC6755101	10.1093/nar/gkz706	Nucleic_Acids_Res	2019-08-01	539	1.34403	2
10.1101/080739	2016-10-13	PMC5886392	10.1371/journal.pbio.2002580	PLoS_Biol	2018-04-05	539	1.42991	3
10.1101/065011	2016-07-21	PMC5764269	10.1371/journal.pone.0190186	PLoS_One	2018-01-11	539	1.23161	1
10.1101/360693	2018-07-03	PMC6929401	10.1186/s12866-019-1645-x	BMC_Microbiol	2019-12-24	539	1.15602	1
10.1101/100255	2017-01-13	PMC6158704	10.1093/nar/gky455	Nucleic_Acids_Res	2018-07-06	539	0.809027	2
10.1101/377523	2018-07-25	PMC6961295	10.1186/s13059-019-1913-y	Genome_Biol	2020-01-14	538	1.09148	2
10.1101/261925	2018-02-08	PMC6684788	10.3389/fnins.2019.00759	Front_Neurosci	2019-07-31	538	0.37217	2
10.1101/190207	2017-09-19	PMC6409361	10.1038/s41598-018-37149-7	Sci_Rep	2019-03-11	538	0.638148	3
10.1101/348318	2018-06-15	PMC6913256	10.1155/2019/3105817	J_Immunol_Res	2019-12-04	537	0.570528	3
10.1101/201731	2017-10-11	PMC6444547	10.1186/s13059-019-1660-0	Genome_Biol	2019-04-01	537	0.41149	3
10.1101/227553	2017-11-30	PMC6541019	10.1016/j.celrep.2019.04.087	Cell_Rep	2019-05-21	537	2.38172	3
10.1101/305698	2018-04-21	PMC6815125	10.1073/pnas.1914180116	Proc_Natl_Acad_Sci_U_S_A	2019-10-10	537	1.28826	3
10.1101/355560	2018-06-25	PMC6299504	10.2807/1560-7917.es.2018.23.50.1800228	Euro_Surveill	2019-12-13	536	0.883617	1
10.1101/231928	2017-12-11	PMC6546077	10.7717/peerj.7008	PeerJ	2019-05-31	536	1.71588	2
10.1101/259275	2018-02-16	PMC6737947	10.1242/dmm.040097	Dis_Model_Mech	2019-08-05	535	1.5787	2
10.1101/017111	2015-03-29	PMC5198522	10.1093/bioinformatics/btw585	Bioinformatics	2016-09-14	535	1.45681	3
10.1101/126896	2017-04-12	PMC6637903	10.1111/mpp.12754	Mol_Plant_Pathol	2018-09-29	535	1.60943	4
10.1101/167692	2017-07-24	PMC6358944	10.3390/insects10010017	Insects	2019-01-10	535	0.939667	1
10.1101/026278	2015-09-08	PMC5322361	10.1038/srep43054	Sci_Rep	2017-02-23	534	0.83924	1
10.1101/043844	2016-03-15	PMC5582720	10.1177/1176934317713004	Evol_Bioinform_Online	2017-08-31	534	1.16529	3
10.1101/328872	2018-05-23	PMC6867658	10.1371/journal.pcbi.1007475	PLoS_Comput_Biol	2019-11-08	534	1.38506	1
10.1101/303206	2018-04-17	PMC6854331	10.1002/ece3.5690	Ecol_Evol	2019-10-03	534	1.3577	3
10.1101/217216	2017-11-13	PMC6493738	10.1371/journal.pone.0215945	PLoS_One	2019-05-01	534	1.0461	1
10.1101/361147	2018-07-03	PMC6918570	10.1186/s13059-019-1893-y	Genome_Biol	2019-12-18	533	0.756885	3
10.1101/328070	2018-05-23	PMC6842294	10.7717/peerj.8011	PeerJ	2019-11-06	532	2.65733	1
10.1101/260380	2018-02-05	PMC6646362	10.1038/s41598-019-45866-w	Sci_Rep	2019-07-22	532	1.51348	1
10.1101/181685	2017-08-28	PMC6370805	10.1038/s41598-018-38186-y	Sci_Rep	2019-02-11	532	0.641391	3
10.1101/299073	2018-04-11	PMC6759502	10.15252/msb.20199002	Mol_Syst_Biol	2019-09-25	532	3.04655	3
10.1101/251595	2018-01-16	PMC6606080	10.7554/elife.46331	eLife	2019-07-02	532	0.579032	5
10.1101/195677	2017-09-28	PMC6442577	10.1073/pnas.1810239116	Proc_Natl_Acad_Sci_U_S_A	2019-03-13	531	1.23062	2
10.1101/159442	2017-07-05	PMC6659376	10.1093/ije/dyy258	Int_J_Epidemiol	2018-12-18	531	1.43859	4
10.1101/287896	2018-03-24	PMC6731298	10.1038/s41467-019-12046-3	Nat_Commun	2019-09-06	531	2.4339	1
10.1101/325316	2018-05-17	PMC6831550	10.3389/fmicb.2019.02366	Front_Microbiol	2019-10-30	531	1.28365	1
10.1101/044289	2016-03-18	PMC5579063	10.1038/s41598-017-10012-x	Sci_Rep	2017-08-31	531	1.92351	2
10.1101/332981	2018-05-29	PMC6848107	10.1038/s41398-019-0644-x	Transl_Psychiatry	2019-11-11	531	1.29993	3
10.1101/228221	2017-12-02	PMC6521357	10.1186/s12859-019-2845-y	BMC_Bioinformatics	2019-05-16	530	0.387048	3
10.1101/331884	2018-05-26	PMC6838125	10.1038/s41467-019-13019-2	Nat_Commun	2019-11-07	530	0.753531	3
10.1101/092189	2016-12-07	PMC6143168	10.1038/s41588-018-0117-9	Nat_Genet	2018-05-21	530	1.53891	1
10.1101/160887	2017-07-07	PMC6299973	10.1186/s12864-018-5221-9	BMC_Genomics	2018-12-19	530	0.528976	4
10.1101/092544	2016-12-09	PMC5966861	10.1186/s12859-018-2207-1	BMC_Bioinformatics	2018-05-23	530	1.14134	4
10.1101/345983	2018-06-13	PMC6877557	10.1038/s41467-019-13355-3	Nat_Commun	2019-11-25	530	0.570111	1
10.1101/192914	2017-09-22	PMC6563471	10.1002/humu.23738	Hum_Mutat	2019-03-06	530	0.485874	4
10.1101/210039	2017-10-27	PMC6462048	10.1073/pnas.1818877116	Proc_Natl_Acad_Sci_U_S_A	2019-04-09	529	0.33695	2
10.1101/254847	2018-01-27	PMC6617639	10.1186/s40425-019-0643-8	J_Immunother_Cancer	2019-07-10	529	0.957779	1
10.1101/266841	2018-02-18	PMC6672009	10.1038/s41467-019-11440-1	Nat_Commun	2019-08-01	529	0.44261	4
10.1101/142851	2017-05-26	PMC6219007	10.1186/s12864-018-5160-5	BMC_Genomics	2018-11-06	529	2.25099	3
10.1101/362756	2018-07-08	PMC6941814	10.1371/journal.pcbi.1007560	PLoS_Comput_Biol	2019-12-19	529	0.765239	4
10.1101/196394	2017-09-30	PMC6417258	10.1186/s12864-019-5556-x	BMC_Genomics	2019-03-13	529	1.82207	4
10.1101/286302	2018-03-21	PMC6857007	10.1111/mec.15216	Mol_Ecol	2019-08-31	528	0.860017	2
10.1101/178772	2017-08-20	PMC6354013	10.1038/s41598-018-37086-5	Sci_Rep	2019-01-30	528	1.31519	2
10.1101/306787	2018-04-23	PMC6776258	10.1371/journal.pcbi.1007323	PLoS_Comput_Biol	2019-10-03	528	1.20559	1
10.1101/012526	2014-12-09	PMC4873041	10.1371/journal.pone.0155740	PLoS_One	2016-05-19	527	1.90963	1
10.1101/287888	2018-03-26	PMC6857764	10.1093/ije/dyz190	Int_J_Epidemiol	2019-09-04	527	0.935383	2
10.1101/137992	2017-05-15	PMC6347972	10.1038/s41586-018-0657-2	Nature	2018-10-24	527	2.91111	2
10.1101/146977	2017-06-07	PMC6240116	10.1038/s41467-018-06843-5	Nat_Commun	2018-11-16	527	1.6214	3
10.1101/318337	2018-05-09	PMC6829409	10.3390/ijms20205124	Int_J_Mol_Sci	2019-10-17	526	1.18565	1
10.1101/384677	2018-08-07	PMC6961876	10.1371/journal.pone.0226930	PLoS_One	2020-01-15	526	0.732434	2
10.1101/323808	2018-05-18	PMC6815418	10.1186/s12879-019-4543-9	BMC_Infect_Dis	2019-10-26	526	1.37606	4
10.1101/340166	2018-06-07	PMC6858463	10.1038/s41598-019-53181-7	Sci_Rep	2019-11-15	526	0.828735	1
10.1101/065672	2016-07-25	PMC5750219	10.1038/s41467-017-02391-6	Nat_Commun	2018-01-02	526	0.855961	2
10.1101/107482	2017-02-10	PMC6097736	10.1007/s10519-018-9914-2	Behav_Genet	2018-07-20	525	0.570001	3
10.1101/353979	2018-06-22	PMC6883708	10.1186/s12864-019-6277-x	BMC_Genomics	2019-11-29	525	1.07942	2
10.1101/367417	2018-07-11	PMC6918546	10.1186/s12896-019-0582-y	BMC_Biotechnol	2019-12-18	525	0.396096	1
10.1101/308932	2018-04-26	PMC6778667	10.7717/peerj.7425	PeerJ	2019-10-03	525	1.20582	1
10.1101/272609	2018-02-27	PMC6754361	10.1007/s10875-019-00670-z	J_Clin_Immunol	2019-08-06	525	0.969895	3
10.1101/086173	2016-11-09	PMC5909682	10.7717/peerj.4635	PeerJ	2018-04-17	524	0.799278	1
10.1101/356121	2018-06-26	PMC6889410	10.1038/s41598-019-54446-x	Sci_Rep	2019-12-02	524	2.0546	1
10.1101/180521	2017-08-25	PMC6486398	10.1016/j.radonc.2019.01.008	Radiother_Oncol	2019-01-31	524	1.68891	6
10.1101/073684	2016-09-06	PMC5809049	10.1371/journal.pone.0192697	PLoS_One	2018-02-12	524	0.485963	1
10.1101/070060	2016-08-17	PMC5800078	10.1093/gbe/evy016	Genome_Biol_Evol	2018-01-23	524	1.64799	2
10.1101/310623	2018-04-28	PMC6778389	10.1186/s12859-019-3029-5	BMC_Bioinformatics	2019-10-04	524	1.65132	1
10.1101/190132	2017-10-06	PMC6418230	10.1038/s41598-019-40809-x	Sci_Rep	2019-03-14	524	0.508529	2
10.1101/135442	2017-05-09	PMC6191992	10.1186/s13059-018-1490-5	Genome_Biol	2018-10-15	524	0.865784	1
10.1101/292854	2018-03-31	PMC6730898	10.1371/journal.pone.0221476	PLoS_One	2019-09-06	524	0.599083	2
10.1101/018762	2015-04-30	PMC5059445	10.1038/ncomms12915	Nat_Commun	2016-10-04	523	0.40351	2
10.1101/348300	2018-06-15	PMC6914438	10.18632/aging.102471	Aging_(Albany_NY)	2019-11-20	523	1.42272	2
10.1101/240275	2017-12-27	PMC6547727	10.1038/s41467-019-10310-0	Nat_Commun	2019-06-03	523	4.58755	3
10.1101/368001	2018-07-12	PMC6917703	10.1038/s41598-019-55560-6	Sci_Rep	2019-12-17	523	2.21493	2
10.1101/329052	2018-05-25	PMC6820948	10.1186/s12872-019-1187-z	BMC_Cardiovasc_Disord	2019-10-30	523	1.22172	1
10.1101/237248	2017-12-20	PMC6536506	10.1038/s41598-019-44278-0	Sci_Rep	2019-05-27	523	0.206909	2
10.1101/232165	2017-12-11	PMC6545401	10.1016/j.nicl.2019.101860	Neuroimage_Clin	2019-05-18	523	1.21914	3
10.1101/096305	2016-12-22	PMC6475346	10.1038/s41588-018-0128-6	Nat_Genet	2018-05-28	522	1.08865	2
10.1101/024257	2015-08-10	PMC5237266	10.1186/s12864-016-3440-5	BMC_Genomics	2017-01-13	522	1.97915	4
10.1101/059386	2016-06-16	PMC5695804	10.1371/journal.pone.0187373	PLoS_One	2017-11-20	522	0.58046	3
10.1101/304782	2018-04-23	PMC6848054	10.1007/s00422-019-00805-w	Biol_Cybern	2019-09-27	522	3.81375	1
10.1101/175463	2017-08-11	PMC6422069	10.1074/jbc.ra118.006780	J_Biol_Chem	2019-01-15	522	0.652798	1
10.1101/213231	2017-11-02	PMC6792123	10.1093/bioinformatics/btz197	Bioinformatics	2019-04-08	522	1.2501	2
10.1101/348995	2018-06-22	PMC6901231	10.1371/journal.pntd.0007835	PLoS_Negl_Trop_Dis	2019-11-25	521	1.16373	1
10.1101/171751	2017-08-02	PMC6347718	10.1073/pnas.1814092116	Proc_Natl_Acad_Sci_U_S_A	2019-01-05	521	0.702663	2
10.1101/113548	2017-03-05	PMC6237758	10.1093/nar/gky675	Nucleic_Acids_Res	2018-08-08	521	1.19818	1
10.1101/087742	2016-11-14	PMC5909614	10.1371/journal.pone.0195841	PLoS_One	2018-04-19	521	0.797211	4
10.1101/345066	2018-06-13	PMC6238139	10.15252/msb.20188516	Mol_Syst_Biol	2019-11-16	521	0.902411	1
10.1101/264846	2018-02-14	PMC6723122	10.1534/g3.119.400470	G3_(Bethesda)	2019-07-19	520	1.68661	2
10.1101/062299	2016-07-06	PMC5779117	10.1523/eneuro.0311-16.2017	eNeuro	2017-12-08	520	0.992547	1
10.1101/188086	2017-09-13	PMC6377669	10.1038/s41467-019-08424-6	Nat_Commun	2019-02-15	520	3.74407	1
10.1101/309245	2018-04-30	PMC6773865	10.1038/s41467-019-12434-9	Nat_Commun	2019-10-01	519	0.667295	3
10.1101/061705	2016-11-10	PMC5390268	10.1038/srep46578	Sci_Rep	2018-04-13	519	1.22012	1
10.1101/378612	2018-07-27	PMC6934818	10.1038/s41598-019-56469-w	Sci_Rep	2019-12-27	518	0.747902	5
10.1101/108324	2017-02-17	PMC6145030	10.1002/ece3.4226	Ecol_Evol	2018-07-20	518	1.07031	4
10.1101/022608	2015-07-15	PMC5389511	10.1093/nar/gkw1256	Nucleic_Acids_Res	2016-12-14	518	1.17402	1
10.1101/243188	2018-01-04	PMC6551237	10.1186/s12864-019-5699-9	BMC_Genomics	2019-06-06	518	0.310934	1
10.1101/031518	2015-11-12	PMC5600291	10.1038/nature22034	Nature	2017-04-12	517	0.680657	1
10.1101/095679	2016-12-20	PMC5985962	10.1038/s41564-018-0162-2	Nat_Microbiol	2018-05-21	517	0.357096	3
10.1101/373498	2018-07-20	PMC6944446	10.7554/elife.49708	eLife	2019-12-19	517	1.01962	2
10.1101/229484	2018-01-11	PMC6693896	10.1016/j.neuron.2019.05.019	Neuron	2019-06-11	516	2.12506	1
10.1101/392480	2018-08-16	PMC6960282	10.1128/mbio.02475-19	mBio	2020-01-14	516	1.03166	2
10.1101/104034	2017-01-29	PMC6026198	10.1038/s41467-018-04964-5	Nat_Commun	2018-06-29	516	1.83449	4
10.1101/061630	2016-07-01	PMC5721171	10.1098/rsif.2017.0748	J_R_Soc_Interface	2017-11-29	516	0.90331	1
10.1101/114405	2017-03-08	PMC6079028	10.1038/s41467-018-05510-z	Nat_Commun	2018-08-06	516	1.62506	4
10.1101/250613	2018-01-22	PMC6596940	10.1136/bmjopen-2018-028655	BMJ_Open	2019-06-21	515	0.541209	2
10.1101/299305	2018-04-11	PMC6754899	10.1155/2019/3979352	J_Immunol_Res	2019-09-08	515	0.786152	1
10.1101/233957	2017-12-14	PMC6532944	10.1371/journal.ppat.1007763	PLoS_Pathog	2019-05-13	515	0.544529	2
10.1101/210211	2017-10-28	PMC6458383	10.1098/rsos.181095	R_Soc_Open_Sci	2019-03-27	515	0.914199	1
10.1101/257253	2018-01-30	PMC6699728	10.1016/j.jtbi.2019.06.024	J_Theor_Biol	2019-06-29	515	1.19215	1
10.1101/126540	2017-04-11	PMC6128892	10.1038/s41467-018-06092-6	Nat_Commun	2018-09-07	514	0.479538	3
10.1101/120956	2017-03-27	PMC6124781	10.1371/journal.pcbi.1006291	PLoS_Comput_Biol	2018-08-23	514	0.708579	3
10.1101/245357	2018-01-09	PMC6661861	10.1021/acscentsci.9b00297	ACS_Cent_Sci	2019-06-07	514	0.585347	2
10.1101/390153	2018-08-13	PMC6952370	10.1038/s41467-019-14018-z	Nat_Commun	2020-01-09	514	0.603924	4
10.1101/270694	2018-02-23	PMC6675126	10.1371/journal.pcbi.1007186	PLoS_Comput_Biol	2019-07-22	514	0.589549	2
10.1101/184184	2017-09-04	PMC6353136	10.1371/journal.pone.0210339	PLoS_One	2019-01-30	513	1.22698	1
10.1101/039297	2016-02-09	PMC5500008	10.1371/journal.pcbi.1005572	PLoS_Comput_Biol	2017-07-06	513	0.756415	1
10.1101/106559	2017-02-07	PMC6049947	10.1371/journal.pcbi.1006302	PLoS_Comput_Biol	2018-07-05	513	1.1811	2
10.1101/042622	2016-03-07	PMC5592947	10.1534/g3.117.300103	G3_(Bethesda)	2017-08-02	513	1.39029	3
10.1101/257634	2018-01-31	PMC6599023	10.1038/s41467-019-10746-4	Nat_Commun	2019-06-28	513	1.39232	6
10.1101/344614	2018-06-12	PMC6912898	10.1002/ece3.5804	Ecol_Evol	2019-11-07	513	1.11155	1
10.1101/146209	2017-06-05	PMC6207774	10.1038/s41467-018-06992-7	Nat_Commun	2018-10-30	512	0.870296	1
10.1101/071241	2016-08-24	PMC5888984	10.1093/molbev/msy006	Mol_Biol_Evol	2018-01-18	512	1.04816	1
10.1101/146795	2017-06-08	PMC6249353	10.1016/j.isci.2018.10.028	iScience	2018-11-02	512	1.3066	2
10.1101/063883	2016-07-14	PMC5886097	10.1093/hmg/ddx424	Hum_Mol_Genet	2017-12-08	512	0.974602	2
10.1101/375642	2018-07-24	PMC6920387	10.1038/s41598-019-55887-0	Sci_Rep	2019-12-18	512	1.07996	5
10.1101/008995	2014-09-11	PMC4740392	10.3389/fnhum.2016.00023	Front_Hum_Neurosci	2016-02-04	511	1.07601	1
10.1101/217208	2017-11-09	PMC6448829	10.1371/journal.pone.0214368	PLoS_One	2019-04-04	511	0.397478	1
10.1101/186254	2017-09-08	PMC6359858	10.1186/s12862-019-1348-9	BMC_Evol_Biol	2019-02-01	511	1.64965	1
10.1101/029991	2015-10-27	PMC5361781	10.1128/msystems.00144-16	mSystems	2017-03-21	511	1.99257	1
10.1101/247114	2018-01-11	PMC6551246	10.1186/s12859-019-2817-2	BMC_Bioinformatics	2019-06-06	511	0.68677	1
10.1101/223024	2017-11-21	PMC6467870	10.1038/s41467-019-09798-3	Nat_Commun	2019-04-16	511	0.721863	3
10.1101/121889	2017-03-31	PMC6109259	10.1186/s13059-018-1486-1	Genome_Biol	2018-08-24	511	1.88729	3
10.1101/169789	2017-07-28	PMC6662288	10.1093/bioinformatics/bty1032	Bioinformatics	2018-12-21	511	1.05324	2
10.1101/049163	2016-04-18	PMC5642946	10.1038/s41562-017-0195-1	Nat_Hum_Behav	2017-09-11	511	1.77282	2
10.1101/102251	2017-01-22	PMC6208735	10.1007/s00412-018-0674-9	Chromosoma	2018-06-16	510	1.60164	1
10.1101/317735	2018-05-09	PMC6788721	10.1371/journal.pbio.3000449	PLoS_Biol	2019-10-01	510	0.824577	1
10.1101/111450	2017-02-24	PMC6060269	10.3389/fncom.2018.00056	Front_Comput_Neurosci	2018-07-19	510	0.984454	2
10.1101/245712	2018-01-25	PMC6582332	10.1093/gigascience/giz064	Gigascience	2019-06-19	510	1.00272	2
10.1101/056325	2016-05-31	PMC5701738	10.1038/s41559-017-0338-9	Nat_Ecol_Evol	2017-10-23	510	0.72531	1
10.1101/262097	2018-02-08	PMC6606595	10.1038/s42003-019-0488-1	Commun_Biol	2019-07-02	509	0.860688	3
10.1101/282343	2018-03-15	PMC6781909	10.1534/genetics.119.302324	Genetics	2019-08-06	509	0.473501	2
10.1101/282517	2018-03-14	PMC6683138	10.1038/s41467-019-11461-w	Nat_Commun	2019-08-05	509	0.955545	1
10.1101/334326	2018-05-30	PMC6838392	10.1016/j.ebiom.2019.09.003	EBioMedicine	2019-10-21	509	1.05862	1
10.1101/405878	2018-08-31	PMC6976621	10.1038/s41598-019-56659-6	Sci_Rep	2020-01-22	509	0.79481	1
10.1101/357996	2018-06-28	PMC6870522	10.7717/peerj.8058	PeerJ	2019-11-18	508	0.935346	1
10.1101/398958	2018-08-25	PMC6962044	10.1126/sciadv.aax5343	Sci_Adv	2020-01-15	508	1.40725	4
10.1101/246827	2018-01-11	PMC6693550	10.1080/15476286.2019.1621625	RNA_Biol	2019-06-03	508	0.706143	2
10.1101/395731	2018-08-19	PMC6949041	10.1126/sciadv.aay0922	Sci_Adv	2020-01-09	508	0.554288	3
10.1101/215764	2017-11-07	PMC6440626	10.1371/journal.pone.0214512	PLoS_One	2019-03-29	507	1.58109	2
10.1101/374769	2018-07-23	PMC6907753	10.1371/journal.pcbi.1006385	PLoS_Comput_Biol	2019-12-12	507	0.888101	1
10.1101/298422	2018-04-09	PMC6488293	10.7554/elife.39950	eLife	2019-08-29	507	1.17727	1
10.1101/063404	2016-07-12	PMC5711801	10.1038/s41598-017-16860-x	Sci_Rep	2017-12-01	507	1.36349	2
10.1101/149377	2017-06-13	PMC6288833	10.1534/g3.118.200642	G3_(Bethesda)	2018-11-02	507	1.63483	6
10.1101/053033	2016-05-12	PMC5632296	10.1093/gigascience/gix083	Gigascience	2017-10-01	507	1.13442	1
10.1101/274985	2018-03-05	PMC6659684	10.1038/s41598-019-47336-9	Sci_Rep	2019-07-24	506	0.856359	1
10.1101/271551	2018-02-25	PMC6755755	10.1128/jb.00461-19	J_Bacteriol	2019-07-16	506	1.27901	2
10.1101/023846	2015-08-03	PMC5204122	10.1098/rsob.160229	Open_Biol	2016-12-21	506	1.09647	4
10.1101/001685	2014-01-06	PMC4471933	10.1186/s13227-015-0018-2	EvoDevo	2015-05-27	506	1.25905	2
10.1101/186510	2017-09-10	PMC6411480	10.1093/gbe/evz023	Genome_Biol_Evol	2019-01-29	506	0.534017	1
10.1101/099382	2017-01-10	PMC5976269	10.1126/sciadv.aaq0668	Sci_Adv	2018-05-30	505	0.814084	3
10.1101/121764	2017-03-29	PMC6095906	10.1038/s41598-018-30869-w	Sci_Rep	2018-08-16	505	0.2137	2
10.1101/155523	2017-06-26	PMC6234871	10.1128/mbio.01193-18	mBio	2018-11-13	505	0.374278	2
10.1101/103218	2017-01-25	PMC6001062	10.1186/s12920-018-0371-9	BMC_Med_Genomics	2018-06-13	504	0.814847	1
10.1101/103531	2017-01-27	PMC6378413	10.1017/s0033291718001356	Psychol_Med	2018-06-15	504	1.70401	2
10.1101/194191	2017-09-27	PMC6407439	10.4102/phcfm.v11i1.1647	Afr_J_Prim_Health_Care_Fam_Med	2019-02-13	504	0.877823	1
10.1101/201889	2017-10-11	PMC6393486	10.1038/s41467-019-08875-x	Nat_Commun	2019-02-27	504	1.39226	2
10.1101/370833	2018-07-17	PMC6889381	10.1038/s41598-019-54607-y	Sci_Rep	2019-12-02	503	0.717798	2
10.1101/249144	2018-01-16	PMC6924994	10.1038/s41567-019-0542-4	Nat_Phys	2019-06-03	503	2.116	1
10.1101/256586	2018-01-31	PMC6899502	10.1016/j.epidem.2019.100349	Epidemics	2019-06-18	503	0.308737	3
10.1101/403527	2018-08-29	PMC6959356	10.1038/s41467-019-14118-w	Nat_Commun	2020-01-14	503	0.673255	2
10.1101/136580	2017-05-10	PMC6404463	10.1093/gbe/evy218	Genome_Biol_Evol	2018-09-25	503	0.796528	2
10.1101/374868	2018-07-24	PMC6902338	10.1186/s12864-019-6337-2	BMC_Genomics	2019-12-09	503	1.0007	1
10.1101/242636	2018-01-03	PMC6530004	10.1186/s13100-019-0164-5	Mob_DNA	2019-05-21	503	0.661177	2
10.1101/275693	2018-03-03	PMC6639374	10.1038/s41467-019-11240-7	Nat_Commun	2019-07-18	502	0.694885	2
10.1101/166421	2017-07-21	PMC6279768	10.1038/s41467-018-07471-9	Nat_Commun	2018-12-04	501	1.38304	1
10.1101/166710	2017-07-21	PMC6279736	10.1038/s41598-018-35871-w	Sci_Rep	2018-12-04	501	0.530672	1
10.1101/168153	2017-07-25	PMC6284305	10.1186/s13059-018-1582-2	Genome_Biol	2018-12-07	500	2.08693	2
10.1101/167379	2017-07-22	PMC6278154	10.1186/s12859-018-2404-y	BMC_Bioinformatics	2018-12-04	500	0.603044	2
10.1101/063719	2016-07-13	PMC5615054	10.1038/s41467-017-00740-z	Nat_Commun	2017-11-25	500	2.41829	2
10.1101/111583	2017-02-24	PMC6078342	10.1242/bio.031260	Biol_Open	2018-07-09	500	0.488997	1
10.1101/230821	2017-12-11	PMC6504118	10.1371/journal.pcbi.1006781	PLoS_Comput_Biol	2019-04-25	500	1.3054	1
10.1101/222877	2017-11-21	PMC6449405	10.1038/s41467-019-09483-5	Nat_Commun	2019-04-04	499	2.85785	1
10.1101/100545	2017-01-15	PMC6004482	10.1073/pnas.1712798115	Proc_Natl_Acad_Sci_U_S_A	2018-05-29	499	0.765566	2
10.1101/313668	2018-05-03	PMC6760813	10.1371/journal.ppat.1008044	PLoS_Pathog	2019-09-13	498	0.419764	1
10.1101/370130	2018-07-19	PMC6294548	10.7554/elife.40843	eLife	2019-11-29	498	1.07534	2
10.1101/086876	2016-11-10	PMC5866513	10.1186/s13059-018-1417-1	Genome_Biol	2018-03-23	498	1.28377	3
10.1101/124636	2017-04-05	PMC6095592	10.1371/journal.pone.0202502	PLoS_One	2018-08-16	498	0.640696	1
10.1101/185892	2017-09-07	PMC6338734	10.1038/s41467-018-08098-6	Nat_Commun	2019-01-18	498	0.942939	4
10.1101/262667	2018-02-08	PMC6588944	10.1186/s12865-019-0300-5	BMC_Immunol	2019-06-21	498	0.889958	1
10.1101/100115	2017-01-12	PMC6153675	10.1007/s00285-018-1248-4	J_Math_Biol	2018-05-24	497	4.79754	1
10.1101/264689	2018-02-13	PMC6658139	10.1371/journal.pbio.3000295	PLoS_Biol	2019-06-25	497	0.734048	5
10.1101/276964	2018-03-05	PMC6629656	10.1038/s41598-019-46526-9	Sci_Rep	2019-07-15	497	0.689751	1
10.1101/044891	2016-03-25	PMC5544702	10.1038/s41598-017-07191-y	Sci_Rep	2017-08-04	497	1.35627	1
10.1101/313577	2018-05-04	PMC6753641	10.3389/fmicb.2019.02126	Front_Microbiol	2019-09-13	497	1.44871	2
10.1101/415760	2018-09-13	PMC6976699	10.1038/s41598-019-57378-8	Sci_Rep	2020-01-22	496	0.234902	2
10.1101/246785	2018-01-16	PMC6536551	10.1038/s41467-019-10192-2	Nat_Commun	2019-05-27	496	0.350395	4
10.1101/006940	2014-07-08	PMC4646681	10.1371/journal.pgen.1005630	PLoS_Genet	2015-11-16	496	1.48328	4
10.1101/236026	2017-12-28	PMC6505439	10.1093/nc/niz004	Neurosci_Conscious	2019-05-08	496	0.470741	1
10.1101/331512	2018-05-25	PMC6774732	10.1126/sciadv.aax0059	Sci_Adv	2019-10-02	495	2.41729	2
10.1101/373472	2018-07-22	PMC6896208	10.3389/fimmu.2019.02820	Front_Immunol	2019-11-29	495	2.26679	2
10.1101/325050	2018-05-17	PMC6759182	10.1371/journal.pone.0223047	PLoS_One	2019-09-24	495	0.910595	2
10.1101/069187	2016-08-11	PMC5790613	10.1038/nmeth.4533	Nat_Methods	2017-12-18	494	0.718486	1
10.1101/041848	2016-02-29	PMC5501586	10.1371/journal.pone.0180647	PLoS_One	2017-07-07	494	0.790066	1
10.1101/137448	2017-05-12	PMC6143743	10.1128/mbio.01668-18	mBio	2018-09-18	494	0.913315	1
10.1101/194126	2017-09-29	PMC6428758	10.1128/mbio.02812-18	mBio	2019-02-05	494	0.805821	3
10.1101/128447	2017-08-07	PMC6294009	10.1038/s41467-018-07753-2	Nat_Commun	2018-12-13	493	0.980639	2
10.1101/110767	2017-02-22	PMC6027774	10.1177/0962280217747054	Stat_Methods_Med_Res	2018-06-30	493	0.752816	3
10.1101/040352	2016-02-19	PMC5569921	10.1093/gigascience/gix042	Gigascience	2017-06-26	493	0.471848	2
10.1101/383752	2018-08-03	PMC6901216	10.1371/journal.pone.0222971	PLoS_One	2019-12-09	493	0.682529	5
10.1101/254722	2018-01-27	PMC6547491	10.1186/s12864-019-5850-7	BMC_Genomics	2019-06-03	492	1.21871	1
10.1101/180745	2017-09-30	PMC6362150	10.1038/s41598-018-36768-4	Sci_Rep	2019-02-04	492	1.34261	2
10.1101/317404	2018-05-08	PMC6742657	10.1038/s41467-019-11923-1	Nat_Commun	2019-09-12	492	1.86645	2
10.1101/059618	2016-06-18	PMC5683652	10.1371/journal.pcbi.1005649	PLoS_Comput_Biol	2017-10-23	492	0.862593	1
10.1101/024802	2015-08-18	PMC5183127	10.7717/peerj.2823	PeerJ	2016-12-22	492	1.37715	3
10.1101/123646	2017-04-03	PMC6081464	10.1038/s41598-018-30291-2	Sci_Rep	2018-08-07	491	1.48897	1
10.1101/328054	2018-05-24	PMC6764992	10.1038/s41598-019-50300-2	Sci_Rep	2019-09-27	491	1.06486	1
10.1101/170720	2017-07-31	PMC6420448	10.3758/s13415-018-00674-z	Cogn_Affect_Behav_Neurosci	2018-12-04	491	0.33745	2
10.1101/376814	2018-07-25	PMC6882901	10.1038/s41467-019-13396-8	Nat_Commun	2019-11-28	491	2.3982	1
10.1101/213603	2017-11-03	PMC6761976	10.1093/bioinformatics/btz160	Bioinformatics	2019-03-09	491	1.11436	3
10.1101/371666	2018-07-18	PMC6872177	10.1371/journal.pone.0225166	PLoS_One	2019-11-21	491	0.775042	1
10.1101/059873	2016-06-19	PMC5653656	10.1038/s41467-017-01037-x	Nat_Commun	2017-10-23	491	1.73685	2
10.1101/304121	2018-04-18	PMC6706377	10.1038/s41467-019-11633-8	Nat_Commun	2019-08-22	491	0.791684	2
10.1101/188672	2017-09-19	PMC6701457	10.1093/sysbio/syz005	Syst_Biol	2019-01-22	490	2.18234	3
10.1101/391045	2018-08-13	PMC6914776	10.1038/s41467-019-13719-9	Nat_Commun	2019-12-16	490	1.19179	1
10.1101/246389	2018-01-11	PMC6522522	10.1038/s41467-019-10221-0	Nat_Commun	2019-05-16	490	1.3219	1
10.1101/281576	2018-03-13	PMC6635362	10.1038/s41467-019-11005-2	Nat_Commun	2019-07-16	490	2.16441	6
10.1101/166413	2017-07-21	PMC6300355	10.7554/elife.42583	eLife	2018-11-23	490	1.1162	2
10.1101/334078	2018-05-30	PMC6775109	10.1038/s41467-019-12225-2	Nat_Commun	2019-10-02	490	5.44641	1
10.1101/313304	2018-05-02	PMC6849479	10.1016/j.celrep.2019.08.008	Cell_Rep	2019-09-03	489	1.13518	1
10.1101/187989	2017-09-12	PMC6348027	10.1038/s41593-018-0309-8	Nat_Neurosci	2019-01-14	489	1.56198	2
10.1101/172650	2017-08-04	PMC6282386	10.1186/s13059-018-1591-1	Genome_Biol	2018-12-05	488	1.39959	2
10.1101/269449	2018-02-21	PMC6589892	10.1186/s12915-019-0674-0	BMC_Biol	2019-06-24	488	0.913903	3
10.1101/190876	2017-09-20	PMC6519033	10.1111/1755-0998.12994	Mol_Ecol_Resour	2019-01-21	488	0.819002	3
10.1101/172833	2017-08-09	PMC6287815	10.1371/journal.pone.0205227	PLoS_One	2018-12-10	488	0.333899	1
10.1101/356634	2018-06-27	PMC6837541	10.1371/journal.pcbi.1007445	PLoS_Comput_Biol	2019-10-28	488	1.04535	3
10.1101/109496	2017-02-23	PMC6019392	10.1523/eneuro.0075-18.2018	eNeuro	2018-06-26	488	0.810219	2
10.1101/094748	2016-12-16	PMC5905186	10.1186/s12862-018-1156-7	BMC_Evol_Biol	2018-04-18	488	0.371401	2
10.1101/320184	2018-05-11	PMC6156079	10.7554/elife.38131	eLife	2019-09-11	488	0.463018	1
10.1101/031724	2015-11-14	PMC5860108	10.1093/bioinformatics/btx133	Bioinformatics	2017-03-15	487	0.890366	2
10.1101/103838	2017-01-28	PMC5976882	10.1128/msphere.00202-18	mSphere	2018-05-30	487	1.55915	1
10.1101/197418	2017-10-02	PMC6359851	10.1186/s12864-018-5408-0	BMC_Genomics	2019-02-01	487	0.653169	2
10.1101/051912	2016-05-06	PMC5603732	10.1016/j.celrep.2017.08.047	Cell_Rep	2017-09-05	487	1.30914	3
10.1101/130195	2017-04-24	PMC6126878	10.1371/journal.pcbi.1006370	PLoS_Comput_Biol	2018-08-24	487	0.755843	4
10.1101/381178	2018-08-07	PMC6897920	10.1038/s41598-019-54793-9	Sci_Rep	2019-12-06	486	0.483136	1
10.1101/366211	2018-07-10	PMC6841733	10.1038/s41598-019-52765-7	Sci_Rep	2019-11-08	486	0.63105	1
10.1101/265165	2018-02-13	PMC6565743	10.1038/s41467-019-10564-8	Nat_Commun	2019-06-13	485	1.59629	1
10.1101/211706	2017-10-31	PMC6431144	10.1073/pnas.1815365116	Proc_Natl_Acad_Sci_U_S_A	2019-02-28	485	4.61562	1
10.1101/218842	2017-11-13	PMC6433296	10.1371/journal.pgen.1008036	PLoS_Genet	2019-03-13	485	1.0433	2
10.1101/217919	2017-11-10	PMC6447756	10.1093/femsec/fiz033	FEMS_Microbiol_Ecol	2019-03-10	485	0.43043	3
10.1101/364810	2018-07-08	PMC6983270	10.1016/j.celrep.2019.09.082	Cell_Rep	2019-11-05	485	1.31948	2
10.1101/307777	2018-04-25	PMC6704658	10.1186/s12859-019-2967-2	BMC_Bioinformatics	2019-08-22	484	2.41302	2
10.1101/222398	2017-11-20	PMC6591120	10.1038/s41396-019-0392-1	ISME_J	2019-03-19	484	1.84067	3
10.1101/029017	2015-10-14	PMC5300119	10.1371/journal.pcbi.1005339	PLoS_Comput_Biol	2017-02-09	484	1.40963	1
10.1101/174417	2017-08-09	PMC6325545	10.1523/eneuro.0149-18.2018	eNeuro	2018-12-06	484	1.09772	2
10.1101/240812	2017-12-29	PMC6707457	10.1534/genetics.119.302159	Genetics	2019-04-27	484	0.461392	2
10.1101/088351	2016-11-28	PMC5368998	10.1186/s12915-017-0367-5	BMC_Biol	2018-03-27	484	0.846741	3
10.1101/213850	2017-11-05	PMC6390766	10.3201/eid2503.180894	Emerg_Infect_Dis	2019-03-04	484	1.75216	3
10.1101/043729	2016-03-15	PMC5524498	10.1098/rspb.2017.0722	Proc_Biol_Sci	2017-07-12	484	0.996082	1
10.1101/265942	2018-02-15	PMC6594658	10.1371/journal.pntd.0007395	PLoS_Negl_Trop_Dis	2019-06-14	484	1.07322	1
10.1101/101832	2017-02-27	PMC6018989	10.15252/msb.20177573	Mol_Syst_Biol	2018-06-25	483	0.922343	3
10.1101/289595	2018-03-27	PMC6884140	10.1016/j.celrep.2019.06.083	Cell_Rep	2019-07-23	483	0.506361	5
10.1101/037820	2016-01-25	PMC5460904	10.1371/journal.pcbi.1005533	PLoS_Comput_Biol	2017-05-22	483	0.327046	3
10.1101/353607	2018-06-22	PMC6798445	10.1186/s13059-019-1837-6	Genome_Biol	2019-10-18	483	1.12551	1
10.1101/333757	2018-05-30	PMC6761109	10.1038/s41467-019-12291-6	Nat_Commun	2019-09-25	483	0.968618	1
10.1101/069153	2016-08-11	PMC5731503	10.1186/s12859-017-1919-y	BMC_Bioinformatics	2017-12-06	482	0.946867	2
10.1101/043422	2016-03-12	PMC5501949	10.1186/s13073-017-0455-8	Genome_Med	2017-07-07	482	0.736312	2
10.1101/137828	2017-05-14	PMC6129266	10.1093/bioinformatics/bty585	Bioinformatics	2018-09-08	482	0.782813	1
10.1101/338848	2018-06-06	PMC6854104	10.1002/ece3.5630	Ecol_Evol	2019-10-01	482	1.27712	1
10.1101/116012	2017-03-11	PMC6032779	10.1186/s12862-018-1201-6	BMC_Evol_Biol	2018-07-05	481	1.21983	1
10.1101/333609	2018-05-30	PMC6756731	10.1371/journal.pgen.1008225	PLoS_Genet	2019-09-23	481	1.19343	1
10.1101/235150	2017-12-15	PMC6873992	10.1200/cci.18.00087	JCO_Clin_Cancer_Inform	2019-04-10	481	1.92641	2
10.1101/229732	2017-12-06	PMC6459555	10.1371/journal.pbio.2007044	PLoS_Biol	2019-04-01	481	3.30031	2
10.1101/386995	2018-08-07	PMC6283169	10.1534/genetics.118.301478	Genetics	2019-12-01	481	0.175159	1
10.1101/304964	2018-04-20	PMC6692325	10.1038/s41419-019-1862-0	Cell_Death_Dis	2019-08-14	481	1.14758	1
10.1101/236000	2017-12-19	PMC6505451	10.1093/gbe/evz083	Genome_Biol_Evol	2019-04-13	480	1.6517	3
10.1101/120113	2017-03-24	PMC6049898	10.1371/journal.pone.0199771	PLoS_One	2018-07-17	480	0.330802	5
10.1101/222927	2017-11-21	PMC6419808	10.1186/s12870-019-1693-2	BMC_Plant_Biol	2019-03-15	479	0.414669	1
10.1101/137299	2017-05-12	PMC6120590	10.15252/msb.20178140	Mol_Syst_Biol	2018-09-03	479	1.09619	2
10.1101/418640	2018-09-14	PMC6945522	10.1186/s13024-019-0354-0	Mol_Neurodegener	2020-01-06	479	2.0824	1
10.1101/062166	2016-07-05	PMC5095195	10.1098/rsbl.2016.0597	Biol_Lett	2017-10-25	477	0.815665	1
10.1101/239228	2017-12-24	PMC6465365	10.1038/s41598-019-42648-2	Sci_Rep	2019-04-15	477	0.852112	5
10.1101/360156	2018-07-04	PMC6815663	10.7717/peerj.7838	PeerJ	2019-10-24	477	1.03244	3
10.1101/124321	2017-04-05	PMC6438700	10.1038/s41593-018-0197-y	Nat_Neurosci	2018-07-26	477	2.27807	2
10.1101/304600	2018-04-20	PMC6701925	10.7554/elife.46564	eLife	2019-08-09	476	0.927055	3
10.1101/278671	2018-03-08	PMC6619831	10.1371/journal.pgen.1008242	PLoS_Genet	2019-06-27	476	0.656904	2
10.1101/247700	2018-01-15	PMC6612638	10.1111/acel.12965	Aging_Cell	2019-05-06	476	1.37092	1
10.1101/086256	2016-11-07	PMC5876152	10.1038/s41593-018-0089-1	Nat_Neurosci	2018-02-26	476	0.623116	4
10.1101/013516	2015-01-06	PMC4844992	10.1038/srep25103	Sci_Rep	2016-04-26	476	1.90487	1
10.1101/205583	2017-10-18	PMC6365646	10.1128/msystems.00297-18	mSystems	2019-02-05	475	0.893634	2
10.1101/402040	2018-08-28	PMC6918031	10.1128/msystems.00579-19	mSystems	2019-12-16	475	0.454779	2
10.1101/307223	2018-04-24	PMC6742410	10.1371/journal.pcbi.1007223	PLoS_Comput_Biol	2019-08-12	475	0.246481	1
10.1101/101279	2017-01-18	PMC5944906	10.1038/sdata.2018.29	Sci_Data	2018-05-08	475	0.123013	3
10.1101/241919	2018-01-02	PMC6497302	10.1371/journal.pcbi.1006838	PLoS_Comput_Biol	2019-04-22	475	0.5203	4
10.1101/304196	2018-04-18	PMC6697361	10.1371/journal.pgen.1008243	PLoS_Genet	2019-08-06	475	2.09888	1
10.1101/394353	2018-08-17	PMC6907089	10.3389/fimmu.2019.02770	Front_Immunol	2019-12-05	475	0.534007	1
10.1101/389437	2018-08-10	PMC6882202	10.1186/s12920-019-0611-7	BMC_Med_Genomics	2019-11-27	474	0.806219	2
10.1101/014134	2015-01-22	PMC4861729	10.3389/fninf.2016.00016	Front_Neuroinform	2016-05-10	474	0.527176	1
10.1101/148585	2017-06-10	PMC6160427	10.1038/s41598-018-32820-5	Sci_Rep	2018-09-27	474	0.647294	1
10.1101/368811	2018-07-13	PMC6861006	10.7554/elife.50401	eLife	2019-10-30	474	0.776097	1
10.1101/001404	2013-12-14	PMC4382128	10.1371/journal.pone.0119789	PLoS_One	2015-04-01	473	0.85521	1
10.1101/004572	2014-04-25	PMC4530483	10.1186/s12862-015-0432-z	BMC_Evol_Biol	2015-08-11	473	0.997865	2
10.1101/424382	2018-09-23	PMC6952083	10.1371/journal.ppat.1008134	PLoS_Pathog	2020-01-09	473	1.04984	1
10.1101/365296	2018-07-09	PMC6814711	10.1038/s41598-019-51870-x	Sci_Rep	2019-10-25	473	0.461891	1
10.1101/258970	2018-02-03	PMC6544434	10.7554/elife.44006	eLife	2019-05-22	473	0.799961	1
10.1101/182451	2017-08-31	PMC6297223	10.1038/s41467-018-07766-x	Nat_Commun	2018-12-17	473	0.955079	2
10.1101/080929	2016-10-16	PMC5888115	10.1093/nar/gky069	Nucleic_Acids_Res	2018-01-31	472	1.71628	1
10.1101/338137	2018-06-04	PMC6812877	10.2142/biophysico.16.0_147	Biophys_Physicobiol	2019-09-19	472	1.24211	1
10.1101/100628	2017-01-15	PMC5951591	10.1371/journal.ppat.1007035	PLoS_Pathog	2018-05-02	472	0.411778	2
10.1101/178152	2017-08-18	PMC6279369	10.1167/18.13.2	J_Vis	2018-12-03	472	0.487916	3
10.1101/289009	2018-03-26	PMC6634973	10.7554/elife.44830	eLife	2019-07-11	472	1.18152	2
10.1101/243659	2018-01-05	PMC6506823	10.1523/eneuro.0262-18.2019	eNeuro	2019-04-22	472	0.374998	3
10.1101/271130	2018-02-24	PMC6759071	10.1093/molbev/msz143	Mol_Biol_Evol	2019-06-11	472	0.843885	3
10.1101/137844	2017-05-14	PMC6175486	10.1111/nph.15277	New_Phytol	2018-08-29	472	1.88162	1
10.1101/126730	2017-04-11	PMC6123851	10.1016/j.isci.2018.07.001	iScience	2018-07-27	472	0.901543	3
10.1101/113209	2017-03-03	PMC6071836	10.26508/lsa.201800092	Life_Sci_Alliance	2018-06-18	472	0.794185	1
10.1101/071936	2016-08-27	PMC5725580	10.1038/s41467-017-01848-y	Nat_Commun	2017-12-11	471	1.27472	2
10.1101/107789	2017-02-11	PMC6786971	10.1038/s41564-018-0171-1	Nat_Microbiol	2018-05-28	471	0.752729	1
10.1101/093567	2016-12-13	PMC6018831	10.1038/s41396-018-0092-2	ISME_J	2018-03-29	471	1.57056	5
10.1101/110817	2017-02-22	PMC5992775	10.1186/s12918-018-0591-9	BMC_Syst_Biol	2018-06-07	470	2.44225	4
10.1101/102004	2017-01-20	PMC5953373	10.4269/ajtmh.17-0762	Am_J_Trop_Med_Hyg	2018-05-05	470	0.582251	6
10.1101/180414	2017-08-24	PMC6301789	10.7554/elife.36557	eLife	2018-12-07	470	1.75761	3
10.1101/319442	2018-05-10	PMC6707558	10.1371/journal.pone.0221455	PLoS_One	2019-08-23	470	1.48461	1
10.1101/110494	2017-02-22	PMC5991698	10.1371/journal.pone.0198311	PLoS_One	2018-06-07	470	0.94474	2
10.1101/013169	2015-01-26	PMC4894374	10.1186/s12974-016-0567-x	J_Neuroinflammation	2016-05-10	470	0.763654	1
10.1101/248187	2018-01-17	PMC6494852	10.1038/s41598-019-42592-1	Sci_Rep	2019-05-01	469	1.30227	3
10.1101/265751	2018-02-15	PMC6542505	10.1371/journal.pntd.0007255	PLoS_Negl_Trop_Dis	2019-05-30	469	0.921928	1
10.1101/349381	2018-06-19	PMC6773445	10.7554/elife.39596	eLife	2019-10-01	469	1.08722	1
10.1101/295089	2018-04-05	PMC6735826	10.1093/gbe/evz154	Genome_Biol_Evol	2019-07-18	469	0.491362	3
10.1101/249573	2018-01-18	PMC6491645	10.1038/s41438-019-0136-4	Hortic_Res	2019-05-01	468	0.789973	1
10.1101/133181	2017-05-02	PMC6111044	10.1016/j.redox.2018.08.006	Redox_Biol	2018-08-13	468	1.32975	2
10.1101/177733	2017-08-17	PMC6261998	10.1038/s41467-018-07504-3	Nat_Commun	2018-11-28	468	1.11143	1
10.1101/042937	2016-03-10	PMC5480153	10.1186/s13229-017-0147-7	Mol_Autism	2017-06-21	468	0.364834	6
10.1101/097949	2017-01-03	PMC5945057	10.1371/journal.pcbi.1006096	PLoS_Comput_Biol	2018-04-16	468	0.761146	2
10.1101/328245	2018-05-22	PMC6727833	10.7717/peerj.7566	PeerJ	2019-09-02	468	0.757149	1
10.1101/126623	2017-04-11	PMC6190516	10.1093/jb/mvy061	J_Biochem	2018-07-23	468	1.31026	1
10.1101/133371	2017-05-02	PMC6374982	10.1016/j.bpsc.2018.07.003	Biol_Psychiatry_Cogn_Neurosci_Neuroimaging	2018-08-13	468	0.822119	1
10.1101/017350	2015-03-31	PMC5102698	10.1016/j.neuroimage.2016.07.022	Neuroimage	2016-07-11	468	0.987168	3
10.1101/160770	2017-07-08	PMC6195536	10.1038/s41467-018-06805-x	Nat_Commun	2018-10-19	468	1.06657	2
10.1101/100230	2017-01-13	PMC5922312	10.1186/s13059-018-1428-y	Genome_Biol	2018-04-25	467	1.19275	2
10.1101/363523	2018-07-08	PMC6261268	10.7554/elife.39911	eLife	2019-10-18	467	0.830077	1
10.1101/299727	2018-04-11	PMC6653780	10.26508/lsa.201900318	Life_Sci_Alliance	2019-07-22	467	1.68125	4
10.1101/336990	2018-06-01	PMC6739328	10.1038/s41467-019-11998-w	Nat_Commun	2019-09-11	467	1.73323	3
10.1101/184838	2017-09-05	PMC6446735	10.1111/psyp.13309	Psychophysiology	2018-12-16	467	2.28552	1
10.1101/183988	2017-09-03	PMC6380961	10.1093/nar/gky1240	Nucleic_Acids_Res	2018-12-14	467	1.37032	3
10.1101/287128	2018-03-23	PMC6634426	10.1371/journal.pcbi.1007162	PLoS_Comput_Biol	2019-07-03	467	0.868752	2
10.1101/292235	2018-03-31	PMC6684224	10.1097/ede.0000000000001047	Epidemiology	2019-07-11	467	0.749892	2
10.1101/156281	2017-06-30	PMC6177425	10.1038/s41467-018-06205-1	Nat_Commun	2018-10-09	466	0.618782	1
10.1101/227140	2017-11-30	PMC6411772	10.1038/s41598-019-40335-w	Sci_Rep	2019-03-11	466	1.8502	1
10.1101/438127	2018-10-11	PMC6977500	10.7717/peerj.8434	PeerJ	2020-01-20	466	1.48065	1
10.1101/162271	2017-08-28	PMC6373471	10.1002/1873-3468.13311	FEBS_Lett	2018-12-07	466	2.04296	1
10.1101/309542	2018-04-30	PMC6739768	10.1016/j.stemcr.2019.07.011	Stem_Cell_Reports	2019-08-08	465	1.11668	1
10.1101/134411	2017-05-05	PMC6101086	10.1186/s12864-018-4926-0	BMC_Genomics	2018-08-13	465	0.704452	1
10.1101/353508	2018-06-22	PMC6791719	10.7554/elife.50375	eLife	2019-09-30	465	1.03134	1
10.1101/130716	2017-04-25	PMC6108825	10.7554/elife.36395	eLife	2018-08-03	465	1.40379	3
10.1101/072595	2016-09-05	PMC5746254	10.1371/journal.pcbi.1005888	PLoS_Comput_Biol	2017-12-14	465	1.14832	3
10.1101/100297	2017-01-13	PMC5912749	10.1371/journal.pone.0195491	PLoS_One	2018-04-23	465	0.553539	2
10.1101/173112	2017-08-07	PMC6235897	10.1038/s41467-018-06649-5	Nat_Commun	2018-11-14	464	0.752654	1
10.1101/027953	2015-09-30	PMC5219757	10.1186/s12864-016-3434-3	BMC_Genomics	2017-01-06	464	1.80485	1
10.1101/316299	2018-05-08	PMC6721798	10.7554/elife.48193	eLife	2019-08-15	464	1.15809	2
10.1101/118794	2017-03-21	PMC6022502	10.1186/s12915-018-0535-2	BMC_Biol	2018-06-28	464	0.666656	2
10.1101/426122	2018-09-26	PMC6941987	10.1038/s41467-019-13779-x	Nat_Commun	2020-01-03	464	2.3614	1
10.1101/167957	2017-07-24	PMC6209203	10.1371/journal.pone.0205685	PLoS_One	2018-10-31	464	1.49918	4
10.1101/256396	2018-01-30	PMC6529016	10.1371/journal.pgen.1008124	PLoS_Genet	2019-05-09	464	1.10028	3
10.1101/385658	2018-08-06	PMC6884004	10.7554/elife.50319	eLife	2019-11-13	464	0.82006	4
10.1101/431221	2018-09-30	PMC6946705	10.1038/s41467-019-13804-z	Nat_Commun	2020-01-07	464	1.03049	3
10.1101/251140	2018-01-22	PMC6503164	10.3389/fgene.2019.00400	Front_Genet	2019-04-30	463	1.08293	2
10.1101/397794	2018-08-22	PMC6882859	10.1038/s41467-019-13301-3	Nat_Commun	2019-11-28	463	1.7886	3
10.1101/023291	2015-07-27	PMC5089773	10.1371/journal.pcbi.1005180	PLoS_Comput_Biol	2016-11-01	463	1.14912	2
10.1101/174656	2017-09-27	PMC6321752	10.7717/peerj.6149	PeerJ	2019-01-03	463	0.92681	3
10.1101/133694	2017-05-03	PMC6123818	10.1038/s42003-018-0110-y	Commun_Biol	2018-08-08	462	1.23921	4
10.1101/062778	2016-07-08	PMC5737565	10.1093/nar/gkx667	Nucleic_Acids_Res	2017-10-13	462	1.03954	1
10.1101/188557	2017-09-13	PMC6364045	10.1016/j.gpb.2018.05.003	Genomics_Proteomics_Bioinformatics	2018-12-19	462	0.83197	1
10.1101/238709	2017-12-22	PMC6424098	10.1016/j.isci.2019.02.026	iScience	2019-03-29	462	1.34187	1
10.1101/387506	2018-08-09	PMC6906591	10.1093/brain/awz330	Brain	2019-11-14	462	1.59734	1
10.1101/339499	2018-06-05	PMC6733944	10.1038/s41598-019-49316-5	Sci_Rep	2019-09-09	461	1.30962	1
10.1101/146811	2017-06-06	PMC6131140	10.1038/s41598-018-31659-0	Sci_Rep	2018-09-10	461	0.434807	1
10.1101/088773	2016-11-19	PMC5841829	10.1371/journal.pcbi.1005991	PLoS_Comput_Biol	2018-02-23	461	0.311957	4
10.1101/406322	2018-09-01	PMC6898380	10.1038/s41467-019-13423-8	Nat_Commun	2019-12-06	461	1.88147	1
10.1101/044362	2016-03-17	PMC5479820	10.1038/s41598-017-04278-4	Sci_Rep	2017-06-21	461	1.20643	1
10.1101/174920	2017-08-11	PMC6508777	10.1002/pld3.97	Plant_Direct	2018-11-15	461	1.87337	2
10.1101/184234	2017-09-07	PMC6380307	10.1093/ije/dyy273	Int_J_Epidemiol	2018-12-11	460	0.754627	1
10.1101/143081	2017-05-27	PMC6123526	10.1093/gigascience/giy096	Gigascience	2018-08-30	460	0.867146	3
10.1101/136523	2017-05-12	PMC6093935	10.1038/s41467-018-05512-x	Nat_Commun	2018-08-15	460	1.40868	1
10.1101/364828	2018-07-08	PMC6789020	10.1038/s41598-019-50635-w	Sci_Rep	2019-10-11	460	2.15628	1
10.1101/111534	2017-02-25	PMC5981458	10.1038/s41598-018-26958-5	Sci_Rep	2018-05-31	460	0.811851	2
10.1101/067520	2016-08-03	PMC6508542	10.1002/pld3.28	Plant_Direct	2017-11-06	460	0.792899	3
10.1101/099721	2017-01-11	PMC5923878	10.1038/s41593-018-0129-x	Nat_Neurosci	2018-04-16	460	1.19805	1
10.1101/250399	2018-01-19	PMC6478870	10.1038/s41467-019-09695-9	Nat_Commun	2019-04-23	459	2.69906	1
10.1101/451880	2018-10-25	PMC6985163	10.1038/s41467-020-14317-w	Nat_Commun	2020-01-27	459	1.95585	3
10.1101/301945	2018-04-16	PMC6668847	10.1371/journal.pcbi.1007185	PLoS_Comput_Biol	2019-07-19	459	1.03929	2
10.1101/186528	2017-09-08	PMC6289580	10.7554/elife.39217	eLife	2018-12-11	459	1.76219	1
10.1101/037549	2016-01-22	PMC5404793	10.1371/journal.pone.0175362	PLoS_One	2017-04-25	459	0.938715	2
10.1101/387662	2018-08-09	PMC6848508	10.1038/s41598-019-52991-z	Sci_Rep	2019-11-11	459	0.783974	3
10.1101/369439	2018-07-14	PMC6833220	10.1098/rsob.190094	Open_Biol	2019-10-16	459	0.424379	1
10.1101/302315	2018-04-16	PMC6645618	10.1167/19.7.11	J_Vis	2019-07-19	459	0.377022	1
10.1101/386185	2018-08-07	PMC6839872	10.1371/journal.pone.0225062	PLoS_One	2019-11-08	458	0.64439	4
10.1101/263913	2018-02-11	PMC6549970	10.1098/rsos.190273	R_Soc_Open_Sci	2019-05-15	458	1.55999	1
10.1101/372813	2018-07-23	PMC6893363	10.15252/embr.201947743	EMBO_Rep	2019-10-24	458	2.40609	2
10.1101/217232	2017-11-10	PMC6420107	10.1038/s41559-018-0786-x	Nat_Ecol_Evol	2019-02-11	458	0.952244	2
10.1101/087304	2016-11-14	PMC6063091	10.1214/17-ejs1386	Electron_J_Stat	2018-02-15	458	0.413919	1
10.1101/404756	2018-08-31	PMC6886805	10.1371/journal.pone.0225896	PLoS_One	2019-12-02	458	1.86519	2
10.1101/174409	2017-08-21	PMC6521588	10.1099/mgen.0.000220	Microb_Genom	2018-11-22	458	0.428808	1
10.1101/134205	2017-05-04	PMC6076396	10.1186/s13007-018-0333-4	Plant_Methods	2018-08-04	457	1.36466	1
10.1101/401067	2018-08-27	PMC6879630	10.1038/s41467-019-13307-x	Nat_Commun	2019-11-26	456	3.17855	2
10.1101/409789	2018-09-06	PMC6898185	10.1038/s41467-019-13397-7	Nat_Commun	2019-12-06	456	0.738424	4
10.1101/229187	2017-12-04	PMC6400421	10.1371/journal.pbio.3000144	PLoS_Biol	2019-03-05	456	0.659229	1
10.1101/025916	2015-09-02	PMC5132329	10.1371/journal.pone.0167509	PLoS_One	2016-12-01	456	1.35611	2
10.1101/431635	2018-10-01	PMC6969538	10.1073/pnas.1908723117	Proc_Natl_Acad_Sci_U_S_A	2019-12-31	456	0.826049	1
10.1101/322511	2018-05-15	PMC6693820	10.1371/journal.pone.0220440	PLoS_One	2019-08-14	456	0.606301	1
10.1101/001826	2014-01-14	PMC4398435	10.1371/journal.pone.0122267	PLoS_One	2015-04-15	456	0.442232	2
10.1101/168724	2017-07-26	PMC6344846	10.1093/nar/gky914	Nucleic_Acids_Res	2018-10-24	455	0.52599	3
10.1101/309476	2018-04-27	PMC6693919	10.7554/elife.49677	eLife	2019-07-26	455	0.598637	3
10.1101/151720	2017-06-21	PMC6145530	10.1371/journal.pone.0198503	PLoS_One	2018-09-19	455	1.6836	2
10.1101/207498	2017-10-23	PMC6341104	10.1038/s41467-018-08000-4	Nat_Commun	2019-01-21	455	1.70923	2
10.1101/359380	2018-06-29	PMC6764946	10.1038/s41467-019-12297-0	Nat_Commun	2019-09-27	455	1.75896	2
10.1101/180059	2017-08-23	PMC6363091	10.1093/jxb/ery414	J_Exp_Bot	2018-11-21	455	0.550959	1
10.1101/231043	2017-12-08	PMC6443208	10.15252/embj.2018100353	EMBO_J	2019-03-08	455	1.01368	1
10.1101/434670	2018-10-04	PMC6939337	10.1186/s12915-019-0728-3	BMC_Biol	2020-01-02	455	1.13829	3
10.1101/201830	2017-10-11	PMC6423373	10.1093/gigascience/giy163	Gigascience	2019-01-09	455	0.672436	1
10.1101/173872	2017-08-08	PMC6218980	10.1186/s12864-018-5164-1	BMC_Genomics	2018-11-06	455	1.30887	2
10.1101/027045	2015-09-17	PMC5157015	10.1038/srep39279	Sci_Rep	2016-12-15	455	0.725559	1
10.1101/152884	2017-06-20	PMC6380887	10.1038/s41592-018-0109-9	Nat_Methods	2018-09-17	454	1.34133	1
10.1101/016006	2015-03-05	PMC5094491	10.1038/nature17961	Nature	2016-06-01	454	2.29421	2
10.1101/268441	2018-02-22	PMC6530084	10.1186/s12864-019-5755-5	BMC_Genomics	2019-05-22	454	0.692242	1
10.1101/240051	2017-12-28	PMC6435823	10.1523/jneurosci.3068-18.2019	J_Neurosci	2019-03-27	454	2.08195	4
10.1101/158063	2017-06-30	PMC6161364	10.1186/s12915-018-0578-4	BMC_Biol	2018-09-27	454	1.38085	1
10.1101/208470	2017-10-25	PMC6349820	10.3389/fgene.2019.00002	Front_Genet	2019-01-22	454	1.3923	2
10.1101/353201	2018-06-21	PMC6751684	10.1186/s12859-019-3050-8	BMC_Bioinformatics	2019-09-18	454	1.46007	1
10.1101/392787	2018-08-15	PMC6883791	10.1073/pnas.1911880116	Proc_Natl_Acad_Sci_U_S_A	2019-11-12	454	0.483808	4
10.1101/421115	2018-09-18	PMC6915695	10.1038/s41467-019-13582-8	Nat_Commun	2019-12-16	454	1.89861	1
10.1101/254441	2018-01-26	PMC6483354	10.1371/journal.pone.0215987	PLoS_One	2019-04-25	454	0.996202	1
10.1101/402289	2018-08-28	PMC6877613	10.1038/s41467-019-13179-1	Nat_Commun	2019-11-25	454	6.42448	2
10.1101/282095	2018-03-14	PMC6586364	10.1371/journal.pcbi.1007024	PLoS_Comput_Biol	2019-06-10	453	0.903347	2
10.1101/091082	2016-12-02	PMC5830583	10.1038/s41598-018-22237-5	Sci_Rep	2018-02-28	453	1.61623	1
10.1101/221846	2017-11-23	PMC6390206	10.3389/fgene.2019.00121	Front_Genet	2019-02-19	453	0.990966	1
10.1101/010009	2014-10-03	PMC4786938	10.12688/f1000research.7534.1	F1000Res	2015-12-30	453	1.06316	1
10.1101/195214	2017-09-28	PMC6185985	10.1038/s41467-018-06498-2	Nat_Commun	2018-12-25	453	0.491369	1
10.1101/035360	2015-12-25	PMC5435079	10.1093/molbev/msx055	Mol_Biol_Evol	2017-03-22	453	1.11811	4
10.1101/077099	2016-09-23	PMC5742359	10.3389/fnins.2017.00720	Front_Neurosci	2017-12-20	453	1.76714	2
10.1101/246793	2018-01-11	PMC6454663	10.1186/s12864-019-5631-3	BMC_Genomics	2019-04-08	452	0.957148	1
10.1101/007781	2014-08-08	PMC4700943	10.1093/gbe/evv210	Genome_Biol_Evol	2015-11-03	452	0.945433	2
10.1101/355396	2018-06-25	PMC6753376	10.15252/msb.20198994	Mol_Syst_Biol	2019-09-20	452	2.04771	2
10.1101/198911	2017-10-05	PMC6329526	10.1371/journal.pgen.1007856	PLoS_Genet	2018-12-31	452	0.9102	2
10.1101/060970	2016-06-27	PMC5610194	10.1038/s41598-017-12448-7	Sci_Rep	2017-09-22	452	1.83499	1
10.1101/405027	2018-08-31	PMC6950013	10.3390/v11121089	Viruses	2019-11-25	451	0.949316	2
10.1101/266908	2018-02-16	PMC6515683	10.1186/s13059-019-1698-z	Genome_Biol	2019-05-13	451	0.559014	5
10.1101/435974	2018-10-05	PMC6937815	10.1186/s12859-019-3189-3	BMC_Bioinformatics	2019-12-30	451	0.756759	1
10.1101/267922	2018-02-19	PMC6545344	10.1016/j.isci.2019.05.019	iScience	2019-05-16	451	0.785538	2
10.1101/091728	2016-12-05	PMC5852866	10.1155/2018/7560707	J_Obes	2018-03-01	451	0.619134	1
10.1101/098848	2017-01-06	PMC5880349	10.1371/journal.pone.0194023	PLoS_One	2018-04-02	451	1.72916	2
10.1101/210955	2017-10-30	PMC6361464	10.1371/journal.pbio.3000102	PLoS_Biol	2019-01-23	450	0.750462	3
10.1101/413955	2018-09-11	PMC6895118	10.1038/s41598-019-54605-0	Sci_Rep	2019-12-05	450	1.46183	2
10.1101/407973	2018-09-04	PMC6883705	10.1186/s13059-019-1888-8	Genome_Biol	2019-11-28	450	0.622819	3
10.1101/318436	2018-05-15	PMC6846653	10.1093/nar/gkz718	Nucleic_Acids_Res	2019-08-08	450	0.729304	1
10.1101/128041	2017-04-17	PMC6103738	10.1016/j.bpj.2018.07.002	Biophys_J	2018-07-11	450	0.696282	1
10.1101/093146	2017-01-03	PMC5875799	10.1371/journal.pone.0194893	PLoS_One	2018-03-29	450	1.16722	3
10.1101/002600	2014-02-12	PMC4425538	10.1371/journal.pgen.1005223	PLoS_Genet	2015-05-08	450	2.50247	1
10.1101/153270	2017-06-22	PMC6200313	10.1093/gbe/evy201	Genome_Biol_Evol	2018-09-15	450	1.09093	3
10.1101/077651	2016-09-27	PMC5740133	10.1038/s41598-017-18364-0	Sci_Rep	2017-12-21	450	0.611777	1
10.1101/061986	2016-07-04	PMC5716275	10.1083/jcb.201702188	J_Cell_Biol	2017-09-27	450	0.598976	2
10.1101/424879	2018-09-24	PMC6917731	10.1038/s41467-019-13596-2	Nat_Commun	2019-12-17	449	2.78006	4
10.1101/202077	2017-10-12	PMC6322486	10.7717/peerj.6160	PeerJ	2019-01-04	449	2.22158	2
10.1101/031872	2015-11-16	PMC5297207	10.1186/s12862-017-0876-4	BMC_Evol_Biol	2017-02-07	449	4.0679	2
10.1101/165613	2017-07-19	PMC6181986	10.1038/s41598-018-33513-9	Sci_Rep	2018-10-11	449	3.3442	2
10.1101/272443	2018-02-27	PMC6649783	10.1093/nar/gkz488	Nucleic_Acids_Res	2019-05-22	449	1.69577	1
10.1101/421842	2018-09-19	PMC6908717	10.1038/s41467-019-13760-8	Nat_Commun	2019-12-12	449	1.91947	6
10.1101/131029	2017-04-26	PMC6053454	10.1038/s41598-018-29296-8	Sci_Rep	2018-07-19	449	0.941343	1
10.1101/194290	2017-09-27	PMC6301766	10.1371/journal.pone.0209160	PLoS_One	2018-12-20	449	0.695767	5
10.1101/123299	2017-04-02	PMC6020175	10.1186/s12911-018-0623-9	BMC_Med_Inform_Decis_Mak	2018-06-25	449	0.299266	2
10.1101/065136	2016-07-21	PMC5640638	10.1038/s41598-017-13464-3	Sci_Rep	2017-10-13	449	0.469424	2
10.1101/323204	2018-05-15	PMC6920400	10.1016/j.aninu.2019.08.001	Anim_Nutr	2019-08-07	449	1.89614	1
10.1101/188565	2017-09-13	PMC6281671	10.1038/s41398-018-0306-4	Transl_Psychiatry	2018-12-05	448	0.634451	2
10.1101/121921	2017-03-29	PMC6009581	10.1093/nar/gky284	Nucleic_Acids_Res	2018-06-20	448	0.242691	2
10.1101/285221	2018-03-20	PMC6588260	10.1371/journal.pcbi.1006903	PLoS_Comput_Biol	2019-06-11	448	0.788076	2
10.1101/351593	2018-06-28	PMC6752861	10.1371/journal.pone.0222704	PLoS_One	2019-09-19	448	0.427944	1
10.1101/230706	2017-12-07	PMC6451129	10.1093/nar/gkz138	Nucleic_Acids_Res	2019-02-28	448	1.52025	1
10.1101/237974	2017-12-22	PMC6425859	10.1093/database/baz022	Database_(Oxford)	2019-03-15	448	1.29614	2
10.1101/193136	2017-09-27	PMC6300699	10.1038/s41467-018-07746-1	Nat_Commun	2018-12-19	448	1.76663	1
10.1101/175059	2017-08-10	PMC6211617	10.1371/journal.pgen.1007631	PLoS_Genet	2018-11-01	448	1.50551	2
10.1101/021519	2015-06-25	PMC5025560	10.1186/s12936-016-1531-z	Malar_J	2016-09-15	448	4.31571	3
10.1101/075127	2016-09-14	PMC5996957	10.1091/mbc.e17-01-0027	Mol_Biol_Cell	2017-12-06	448	1.45847	1
10.1101/231001	2017-12-08	PMC6397174	10.1038/s41467-019-08912-9	Nat_Commun	2019-03-01	448	0.528324	1
10.1101/202150	2017-10-12	PMC6335059	10.7554/elife.41803	eLife	2019-01-02	447	1.33343	2
10.1101/078030	2016-09-28	PMC5770567	10.1016/j.bpj.2017.10.009	Biophys_J	2017-12-19	447	1.11103	1
10.1101/160309	2017-07-07	PMC6196513	10.1073/pnas.1804846115	Proc_Natl_Acad_Sci_U_S_A	2018-09-27	447	1.16297	1
10.1101/088476	2016-11-19	PMC5807425	10.1038/s41598-018-21165-8	Sci_Rep	2018-02-09	447	0.894475	2
10.1101/196709	2017-09-30	PMC6302449	10.1186/s12859-018-2510-x	BMC_Bioinformatics	2018-12-21	447	0.607297	2
10.1101/062216	2016-07-05	PMC5676230	10.1534/genetics.117.300323	Genetics	2017-09-25	447	0.524023	1
10.1101/039859	2016-07-27	PMC5656752	10.1016/j.celrep.2017.09.046	Cell_Rep	2017-10-17	447	0.322737	3
10.1101/405613	2018-08-31	PMC6871869	10.1371/journal.pone.0225110	PLoS_One	2019-11-21	447	0.21242	2
10.1101/220806	2017-11-17	PMC6367388	10.1038/s41598-018-37647-8	Sci_Rep	2019-02-07	447	0.615508	1
10.1101/312751	2018-05-02	PMC6656873	10.1128/msphere.00464-19	mSphere	2019-07-23	447	1.12179	2
10.1101/303008	2018-04-17	PMC6638967	10.1371/journal.pgen.1008082	PLoS_Genet	2019-07-08	447	1.3931	1
10.1101/283044	2018-03-15	PMC6549159	10.1038/s41598-019-44749-4	Sci_Rep	2019-06-05	447	2.16821	1
10.1101/367813	2018-07-12	PMC6779097	10.1167/tvst.8.5.21	Transl_Vis_Sci_Technol	2019-10-01	446	1.41718	1
10.1101/020800	2015-06-11	PMC5013555	10.1038/ncomms12544	Nat_Commun	2016-08-30	446	1.24732	2
10.1101/421586	2018-09-19	PMC6901517	10.1038/s41467-019-13573-9	Nat_Commun	2019-12-09	446	6.46328	3
10.1101/416677	2018-09-13	PMC6896943	10.7717/peerj.8088	PeerJ	2019-12-03	446	1.03346	3
10.1101/145052	2017-10-19	PMC6347681	10.1073/pnas.1814213116	Proc_Natl_Acad_Sci_U_S_A	2019-01-08	446	0.811135	1
10.1101/136861	2017-05-11	PMC6066932	10.1186/s13059-018-1480-7	Genome_Biol	2018-07-31	446	0.563879	2
10.1101/163444	2017-07-14	PMC6168144	10.1371/journal.pone.0204265	PLoS_One	2018-10-02	445	1.09546	1
10.1101/038877	2016-02-07	PMC5407056	10.1093/ve/vex011	Virus_Evol	2017-04-27	445	0.786344	3
10.1101/398875	2018-08-23	PMC6848159	10.1038/s41598-019-52988-8	Sci_Rep	2019-11-11	445	0.388058	2
10.1101/319103	2018-05-10	PMC6662698	10.1038/s41467-019-11298-3	Nat_Commun	2019-07-29	445	0.991857	1
10.1101/256594	2018-01-30	PMC6474054	10.1186/s13059-019-1671-x	Genome_Biol	2019-04-19	444	0.788673	2
10.1101/017277	2015-03-29	PMC4909280	10.1371/journal.pgen.1006121	PLoS_Genet	2016-06-15	444	0.52431	1
10.1101/244442	2018-01-08	PMC6570462	10.1109/jtehm.2019.2907945	IEEE_J_Transl_Eng_Health_Med	2019-03-28	444	1.49276	1
10.1101/161984	2017-07-11	PMC6162220	10.1038/s41598-018-32824-1	Sci_Rep	2018-09-28	444	0.363769	3
10.1101/261495	2018-02-07	PMC6487043	10.1186/s12861-019-0190-z	BMC_Dev_Biol	2019-04-27	444	0.356942	1
10.1101/161281	2017-07-15	PMC6173159	10.7717/peerj.5690	PeerJ	2018-10-02	444	1.32138	4
10.1101/274894	2018-03-06	PMC6536112	10.7717/peerj.6918	PeerJ	2019-05-24	444	1.32231	2
10.1101/260174	2018-02-05	PMC6481919	10.1371/journal.pone.0215950	PLoS_One	2019-04-24	443	0.476883	1
10.1101/299826	2018-04-16	PMC6610141	10.1038/s41467-019-10679-y	Nat_Commun	2019-07-03	443	0.880403	2
10.1101/356642	2018-06-27	PMC6744490	10.1038/s41467-019-12029-4	Nat_Commun	2019-09-13	443	0.647614	2
10.1101/208744	2017-10-25	PMC6329831	10.1038/s41467-018-08079-9	Nat_Commun	2019-01-11	443	1.75753	1
10.1101/033944	2015-12-08	PMC5322361	10.1038/srep43054	Sci_Rep	2017-02-23	443	0.937433	1
10.1101/261305	2018-02-07	PMC6483252	10.1371/journal.pone.0216042	PLoS_One	2019-04-25	442	0.767445	1
10.1101/068288	2016-08-07	PMC5653659	10.1038/s41467-017-01076-4	Nat_Commun	2017-10-23	442	0.580248	1
10.1101/202010	2017-10-12	PMC6318322	10.1038/s41467-018-07845-z	Nat_Commun	2018-12-28	442	0.967983	1
10.1101/082925	2016-10-24	PMC5760630	10.1038/s41467-017-02489-x	Nat_Commun	2018-01-09	442	2.70092	1
10.1101/155218	2017-06-25	PMC6154164	10.3201/eid2410.171063	Emerg_Infect_Dis	2018-09-10	442	1.71919	1
10.1101/151704	2017-06-26	PMC6133358	10.1371/journal.pone.0202792	PLoS_One	2018-09-11	442	1.13508	1
10.1101/159038	2017-07-03	PMC6143626	10.1038/s41598-018-30248-5	Sci_Rep	2018-09-18	442	0.417291	2
10.1101/153387	2017-06-21	PMC6162078	10.1523/eneuro.0014-18.2018	eNeuro	2018-09-06	442	0.85017	4
10.1101/212118	2017-10-31	PMC6357746	10.1126/sciadv.aau0149	Sci_Adv	2019-01-16	442	1.17782	2
10.1101/294587	2018-04-06	PMC6610774	10.1016/j.eclinm.2019.06.003	EClinicalMedicine	2019-06-22	442	1.40645	5
10.1101/045252	2016-03-23	PMC6248820	10.1093/cercor/bhx138	Cereb_Cortex	2017-06-07	441	1.25748	4
10.1101/327338	2018-05-21	PMC6680062	10.1093/ve/vez028	Virus_Evol	2019-08-05	441	0.780591	1
10.1101/085654	2016-11-04	PMC5780744	10.1186/s12864-017-4339-5	BMC_Genomics	2018-01-19	441	0.593091	3
10.1101/355032	2018-06-25	PMC6734269	10.1186/s12859-019-3059-z	BMC_Bioinformatics	2019-09-09	441	1.07166	2
10.1101/306779	2018-04-23	PMC6728138	10.7554/elife.40499	eLife	2019-07-08	441	1.17559	3
10.1101/157198	2017-06-28	PMC6414286	10.1038/s41397-018-0042-4	Pharmacogenomics_J	2018-09-12	441	0.858674	1
10.1101/028993	2015-10-13	PMC5189931	10.1371/journal.pcbi.1005251	PLoS_Comput_Biol	2016-12-27	441	0.949216	2
10.1101/368076	2018-07-13	PMC6857596	10.1242/jcs.231688	J_Cell_Sci	2019-09-27	441	0.676379	1
10.1101/096586	2016-12-23	PMC5862493	10.1371/journal.pcbi.1006027	PLoS_Comput_Biol	2018-03-09	441	0.451887	3
10.1101/393454	2018-08-16	PMC6823463	10.1038/s41598-019-52134-4	Sci_Rep	2019-10-31	441	1.31331	1
10.1101/148627	2017-06-10	PMC6109640	10.1093/gigascience/giy090	Gigascience	2018-08-24	440	1.84925	2
10.1101/359455	2018-06-29	PMC6741851	10.1371/journal.pgen.1008272	PLoS_Genet	2019-09-12	440	1.04106	1
10.1101/133421	2017-05-03	PMC6050668	10.1186/s12889-018-5709-x	BMC_Public_Health	2018-07-17	440	0.872248	2
10.1101/141366	2017-05-23	PMC6095605	10.1371/journal.pgen.1007577	PLoS_Genet	2018-08-06	440	0.795458	3
10.1101/145524	2017-06-03	PMC6420805	10.1038/s41385-018-0067-7	Mucosal_Immunol	2018-08-16	439	0.504098	1
10.1101/226886	2017-11-29	PMC6508667	10.1038/s41593-018-0329-4	Nat_Neurosci	2019-02-11	439	1.95105	1
10.1101/460113	2018-11-02	PMC6962324	10.1038/s41467-019-14103-3	Nat_Commun	2020-01-15	439	2.30047	2
10.1101/056853	2016-06-03	PMC5559211	10.1126/sciadv.1603198	Sci_Adv	2017-08-16	439	1.40232	2
10.1101/117804	2017-03-17	PMC6004461	10.1073/pnas.1719433115	Proc_Natl_Acad_Sci_U_S_A	2018-05-30	439	0.358411	4
10.1101/036558	2016-01-13	PMC5410170	10.1038/nmeth.4236	Nat_Methods	2017-03-27	439	0.973943	3
10.1101/103069	2017-01-25	PMC5896795	10.1038/s41588-018-0081-4	Nat_Genet	2018-04-09	439	1.1006	2
10.1101/342774	2018-06-17	PMC6735327	10.1089/aid.2018.0236	AIDS_Res_Hum_Retroviruses	2019-08-30	439	0.721998	1
10.1101/270280	2018-02-25	PMC6509108	10.1038/s41598-019-43170-1	Sci_Rep	2019-05-09	438	1.20571	2
10.1101/019356	2015-05-15	PMC4960868	10.1186/s13742-016-0137-2	Gigascience	2016-07-26	438	1.67967	5
10.1101/292425	2018-03-30	PMC6560045	10.1038/s41598-019-44923-8	Sci_Rep	2019-06-11	438	2.02855	6
10.1101/129247	2017-04-21	PMC6029352	10.1186/s12859-018-2255-6	BMC_Bioinformatics	2018-07-03	438	0.237492	2
10.1101/373845	2018-07-22	PMC6885700	10.1074/mcp.tir119.001481	Mol_Cell_Proteomics	2019-10-03	438	0.44955	3
10.1101/174367	2017-08-10	PMC6203432	10.7554/elife.38169	eLife	2018-10-22	438	1.28398	3
10.1101/099945	2017-01-12	PMC5868818	10.1371/journal.pone.0194881	PLoS_One	2018-03-26	438	2.52263	2
10.1101/352955	2018-06-21	PMC6718521	10.1038/s41540-019-0108-1	NPJ_Syst_Biol_Appl	2019-09-02	438	3.11892	1
10.1101/224345	2017-11-26	PMC6364396	10.1186/s12864-019-5480-0	BMC_Genomics	2019-02-06	437	0.938986	1
10.1101/095349	2016-12-19	PMC5849332	10.1371/journal.pcbi.1005934	PLoS_Comput_Biol	2018-03-01	437	1.04709	2
10.1101/199893	2017-10-07	PMC6325890	10.1534/g3.118.200890	G3_(Bethesda)	2018-12-18	437	0.470778	4
10.1101/060061	2016-06-21	PMC5737474	10.1093/gbe/evx171	Genome_Biol_Evol	2017-09-01	437	0.465149	2
10.1101/105429	2017-02-03	PMC5901994	10.1371/journal.pone.0195788	PLoS_One	2018-04-16	437	0.53482	1
10.1101/209692	2017-10-30	PMC6328084	10.1371/journal.pcbi.1006596	PLoS_Comput_Biol	2019-01-10	437	0.463973	2
10.1101/133116	2017-05-02	PMC6330020	10.1093/bioinformatics/bty611	Bioinformatics	2018-07-13	437	1.50004	2
10.1101/005264	2014-05-19	PMC4604836	10.1093/sysbio/syv055	Syst_Biol	2015-07-30	437	0.694412	3
10.1101/241299	2017-12-30	PMC6428347	10.1371/journal.pcbi.1006854	PLoS_Comput_Biol	2019-03-11	436	0.668656	2
10.1101/290361	2018-03-28	PMC6592221	10.3389/fnins.2019.00573	Front_Neurosci	2019-06-07	436	1.18845	1
10.1101/431429	2018-09-30	PMC6902525	10.1186/s12859-019-3224-4	BMC_Bioinformatics	2019-12-10	436	0.508609	2
10.1101/018036	2015-04-14	PMC4918922	10.1371/journal.pcbi.1004728	PLoS_Comput_Biol	2016-06-23	436	0.334954	4
10.1101/257667	2018-02-05	PMC6501932	10.1098/rspb.2019.0331	Proc_Biol_Sci	2019-04-17	436	0.824218	1
10.1101/364166	2018-07-07	PMC6795480	10.7554/elife.48994	eLife	2019-09-16	436	1.45606	2
10.1101/113175	2017-03-02	PMC5946405	10.1186/s12862-018-1177-2	BMC_Evol_Biol	2018-05-11	435	0.439486	2
10.1101/185611	2017-09-07	PMC6240046	10.1038/s41598-018-35287-6	Sci_Rep	2018-11-16	435	1.40762	2
10.1101/051409	2016-05-02	PMC5505026	10.1186/s13015-017-0109-9	Algorithms_Mol_Biol	2017-07-11	435	2.7606	1
10.1101/138677	2017-05-16	PMC6030502	10.1038/s41592-018-0033-z	Nat_Methods	2018-07-25	435	1.41413	3
10.1101/265777	2018-02-15	PMC6485638	10.1371/journal.pone.0215745	PLoS_One	2019-04-26	435	0.949254	1
10.1101/092262	2016-12-07	PMC5814444	10.1038/s41598-018-21454-2	Sci_Rep	2018-02-15	435	1.12388	1
10.1101/114975	2017-03-08	PMC5957400	10.1371/journal.pone.0197433	PLoS_One	2018-05-17	435	0.700111	3
10.1101/218354	2017-11-12	PMC6340703	10.7554/elife.44491	eLife	2019-01-21	435	1.23902	1
10.1101/222810	2017-11-21	PMC6366174	10.1098/rsos.181415	R_Soc_Open_Sci	2019-01-30	435	0.576478	3
10.1101/123851	2017-04-03	PMC6031432	10.7554/elife.26957	eLife	2018-06-11	434	1.02605	1
10.1101/100859	2017-01-17	PMC5870938	10.1371/journal.pone.0194581	PLoS_One	2018-03-27	434	0.697271	1
10.1101/370999	2018-07-18	PMC6859502	10.1016/j.neuron.2019.06.027	Neuron	2019-09-25	434	1.62717	1
10.1101/104901	2017-01-31	PMC5893539	10.1038/s41598-018-24039-1	Sci_Rep	2018-04-10	434	0.891836	5
10.1101/310599	2018-04-30	PMC6639075	10.7554/elife.43803	eLife	2019-07-08	434	1.90598	3
10.1101/052118	2016-05-07	PMC5870713	10.1093/bioinformatics/btx243	Bioinformatics	2017-07-15	434	1.57757	2
10.1101/098764	2017-01-06	PMC5856267	10.1371/journal.pone.0194334	PLoS_One	2018-03-16	434	0.686564	1
10.1101/318428	2018-05-09	PMC6637196	10.1038/s41598-019-46803-7	Sci_Rep	2019-07-17	434	0.908072	1
10.1101/109561	2017-02-20	PMC5945227	10.1371/journal.pcbi.1006085	PLoS_Comput_Biol	2018-04-30	434	0.736276	2
10.1101/179556	2017-08-22	PMC6387619	10.1002/hbm.24420	Hum_Brain_Mapp	2018-10-30	434	1.56707	1
10.1101/119289	2017-03-22	PMC5975440	10.1186/s12915-018-0521-8	BMC_Biol	2018-05-29	433	1.50851	2
10.1101/342923	2018-06-08	PMC6694686	10.1186/s13059-019-1783-3	Genome_Biol	2019-08-15	433	1.84508	2
10.1101/093005	2016-12-09	PMC6175693	10.1162/netn_a_00046	Netw_Neurosci	2018-02-15	433	1.0374	1
10.1101/096529	2016-12-23	PMC5863215	10.1093/gigascience/giy005	Gigascience	2018-03-01	433	0.61483	2
10.1101/183558	2017-09-01	PMC6275512	10.1073/pnas.1811309115	Proc_Natl_Acad_Sci_U_S_A	2018-11-08	433	1.14208	2
10.1101/267195	2018-02-18	PMC6487045	10.1186/s12859-019-2791-8	BMC_Bioinformatics	2019-04-27	433	0.573245	1
10.1101/240952	2018-01-02	PMC6501005	10.15252/embr.201643260	EMBO_Rep	2019-03-11	433	0.954216	2
10.1101/053116	2016-05-12	PMC5536390	10.1371/journal.pbio.2002792	PLoS_Biol	2017-07-19	433	1.23273	4
10.1101/384032	2018-08-03	PMC6785909	10.1186/s12915-019-0696-7	BMC_Biol	2019-10-10	433	1.13592	3
10.1101/213108	2017-11-02	PMC6969313	10.1016/j.dcn.2019.01.001	Dev_Cogn_Neurosci	2019-01-08	432	0.390232	1
10.1101/209577	2017-11-08	PMC6347288	10.1371/journal.pcbi.1006734	PLoS_Comput_Biol	2019-01-14	432	0.783179	1
10.1101/072488	2016-08-31	PMC5690686	10.1371/journal.pgen.1007060	PLoS_Genet	2017-11-06	432	0.445639	3
10.1101/046805	2016-04-02	PMC5465968	10.1371/journal.pgen.1006777	PLoS_Genet	2017-06-08	432	1.05656	1
10.1101/139352	2017-05-17	PMC6078352	10.1242/bio.036103	Biol_Open	2018-07-23	432	0.972733	1
10.1101/230409	2017-12-08	PMC6374904	10.1186/s13059-019-1632-4	Genome_Biol	2019-02-13	432	1.70437	3
10.1101/027078	2015-09-18	PMC5180138	10.1098/rsos.160525	R_Soc_Open_Sci	2016-11-23	432	0.628349	3
10.1101/418269	2018-09-14	PMC6864067	10.1038/s41467-019-12424-x	Nat_Commun	2019-11-19	431	0.600081	2
10.1101/283929	2018-03-18	PMC6556877	10.1016/j.ajhg.2019.03.025	Am_J_Hum_Genet	2019-05-23	431	1.34724	1
10.1101/089060	2016-11-22	PMC5786826	10.1523/eneuro.0244-17.2017	eNeuro	2018-01-27	431	0.435632	2
10.1101/085548	2016-11-03	PMC5802851	10.7554/elife.28927	eLife	2018-01-08	431	1.37576	1
10.1101/187849	2017-09-15	PMC6659360	10.1093/ije/dyy204	Int_J_Epidemiol	2018-11-20	431	0.794934	3
10.1101/279430	2018-03-09	PMC6517441	10.1038/s41598-019-43553-4	Sci_Rep	2019-05-14	431	0.920449	3
10.1101/401729	2018-08-27	PMC6823428	10.1038/s41597-019-0193-4	Sci_Data	2019-10-31	430	1.82787	3
10.1101/425462	2018-09-24	PMC6882790	10.1038/s41467-019-13472-z	Nat_Commun	2019-11-28	430	2.34451	1
10.1101/074138	2016-09-09	PMC5703574	10.1371/journal.pcbi.1005857	PLoS_Comput_Biol	2017-11-13	430	0.974257	1
10.1101/235192	2017-12-16	PMC6421351	10.1099/mgen.0.000252	Microb_Genom	2019-02-19	430	0.642661	1
10.1101/129668	2017-04-22	PMC6018678	10.1038/s41467-018-04899-x	Nat_Commun	2018-06-26	430	0.994943	1
10.1101/140905	2017-05-22	PMC6063995	10.1016/j.cell.2018.06.019	Cell	2018-07-26	430	1.56144	2
10.1101/087502	2017-03-27	PMC6008056	10.7554/elife.34248	eLife	2018-05-31	430	1.40705	3
10.1101/075986	2016-09-20	PMC5700966	10.1038/s41467-017-01908-3	Nat_Commun	2017-11-24	430	1.68931	3
10.1101/069534	2016-08-14	PMC5648503	10.1186/s12859-017-1856-9	BMC_Bioinformatics	2017-10-18	430	1.85033	1
10.1101/095562	2016-12-20	PMC5823943	10.1038/s41467-018-02995-6	Nat_Commun	2018-02-22	429	5.14533	2
10.1101/060327	2016-07-31	PMC5727446	10.1093/nar/gkx885	Nucleic_Acids_Res	2017-10-03	429	0.800473	1
10.1101/036442	2016-01-11	PMC5391211	10.7554/elife.23763	eLife	2017-03-15	429	0.648905	3
10.1101/121558	2017-03-28	PMC6124615	10.1093/ije/dyy091	Int_J_Epidemiol	2018-05-31	429	0.871303	1
10.1101/227272	2017-12-06	PMC6376745	10.3389/fmicb.2019.00164	Front_Microbiol	2019-02-08	429	1.41682	3
10.1101/338590	2018-06-05	PMC6709222	10.1523/eneuro.0042-19.2019	eNeuro	2019-08-08	429	0.617368	2
10.1101/396986	2018-08-21	PMC6811549	10.1038/s41467-019-11891-6	Nat_Commun	2019-10-23	428	0.583856	1
10.1101/133744	2017-05-03	PMC6033890	10.1038/s41467-018-04851-z	Nat_Commun	2018-07-05	428	1.45091	1
10.1101/047274	2016-04-06	PMC5520408	10.1093/gbe/evx025	Genome_Biol_Evol	2017-06-08	428	0.327827	3
10.1101/444828	2018-10-16	PMC6938691	10.1371/journal.pcbi.1007556	PLoS_Comput_Biol	2019-12-18	428	1.29629	3
10.1101/233973	2017-12-14	PMC6395011	10.1371/journal.pcbi.1006493	PLoS_Comput_Biol	2019-02-15	428	0.664486	1
10.1101/404319	2018-09-12	PMC6856156	10.1038/s41598-019-52489-8	Sci_Rep	2019-11-14	428	2.06843	1
10.1101/034793	2015-12-17	PMC5315449	10.1126/sciadv.1602105	Sci_Adv	2017-02-17	428	1.64182	1
10.1101/100677	2017-03-13	PMC5978315	10.1113/jp275733	J_Physiol	2018-05-15	428	1.2187	3
10.1101/168468	2017-07-26	PMC6222567	10.1534/g3.118.200569	G3_(Bethesda)	2018-09-27	428	0.583782	2
10.1101/119644	2017-03-22	PMC5975240	10.3389/fncir.2018.00043	Front_Neural_Circuits	2018-05-23	427	0.921982	2
10.1101/342329	2018-06-14	PMC6693038	10.1093/ve/vez030	Virus_Evol	2019-08-15	427	0.906326	1
10.1101/256255	2018-01-31	PMC6447549	10.1038/s41467-019-09548-5	Nat_Commun	2019-04-03	427	1.44306	1
10.1101/187906	2017-09-12	PMC6234655	10.1186/s12906-018-2360-0	BMC_Complement_Altern_Med	2018-11-13	427	0.493254	1
10.1101/217489	2017-11-22	PMC6382439	10.1016/j.immuni.2019.01.001	Immunity	2019-01-23	427	1.11817	1
10.1101/111013	2017-02-22	PMC5991102	10.1016/j.cels.2018.02.004	Cell_Syst	2018-04-25	427	1.53417	2
10.1101/216374	2017-11-08	PMC6333905	10.3389/fpsyg.2018.02708	Front_Psychol	2019-01-09	427	0.206898	3
10.1101/420844	2018-09-18	PMC6864055	10.1038/s41598-019-53425-6	Sci_Rep	2019-11-19	427	1.04808	1
10.1101/205039	2017-10-18	PMC6300667	10.1038/s41467-018-07725-6	Nat_Commun	2018-12-19	427	1.08794	1
10.1101/298950	2018-04-11	PMC6560109	10.1038/s41598-019-44877-x	Sci_Rep	2019-06-11	426	1.29011	2
10.1101/410704	2018-09-06	PMC6834625	10.1038/s41598-019-52697-2	Sci_Rep	2019-11-06	426	0.573595	1
10.1101/128843	2017-04-19	PMC6007078	10.1186/s12864-018-4772-0	BMC_Genomics	2018-06-19	426	1.39988	1
10.1101/465633	2018-11-08	PMC6949252	10.1038/s41467-019-13991-9	Nat_Commun	2020-01-08	426	0.79679	4
10.1101/262949	2018-02-09	PMC6857515	10.1093/sysbio/syz019	Syst_Biol	2019-04-11	426	1.68332	2
10.1101/229989	2017-12-07	PMC6365056	10.7554/elife.37321	eLife	2019-02-06	426	0.8964	6
10.1101/108738	2017-02-15	PMC5922579	10.1371/journal.pcbi.1006120	PLoS_Comput_Biol	2018-04-17	426	0.163399	5
10.1101/059535	2016-06-17	PMC5621870	10.1172/jci.insight.93739	JCI_Insight	2017-08-17	426	1.77221	4
10.1101/092114	2016-12-07	PMC5814106	10.1371/journal.pgen.1007202	PLoS_Genet	2018-02-05	425	1.48365	1
10.1101/015180	2015-02-13	PMC4830519	10.1371/journal.pone.0153344	PLoS_One	2016-04-13	425	0.398618	2
10.1101/153981	2017-06-22	PMC6104077	10.1038/s41598-018-30913-9	Sci_Rep	2018-08-21	425	0.743284	3
10.1101/446310	2018-10-17	PMC6936870	10.1371/journal.pntd.0006927	PLoS_Negl_Trop_Dis	2019-12-16	425	0.50606	1
10.1101/300244	2018-04-16	PMC6677872	10.1007/s00125-019-4906-1	Diabetologia	2019-06-15	425	1.42677	1
10.1101/338087	2018-06-04	PMC6776444	10.7554/elife.46687	eLife	2019-08-02	424	1.45182	2
10.1101/174565	2017-08-10	PMC6354244	10.1038/s41588-018-0238-1	Nat_Genet	2018-10-08	424	0.925895	1
10.1101/359596	2018-06-30	PMC6731722	10.1098/rsos.190202	R_Soc_Open_Sci	2019-08-28	424	0.544875	1
10.1101/049783	2016-04-22	PMC5478892	10.1128/mbio.00374-17	mBio	2017-06-20	424	0.493014	6
10.1101/260208	2018-02-05	PMC6450608	10.1371/journal.pcbi.1006683	PLoS_Comput_Biol	2019-04-05	424	0.561859	1
10.1101/206110	2017-10-19	PMC6297228	10.1038/s41467-018-07785-8	Nat_Commun	2018-12-17	424	0.749719	3
10.1101/460709	2018-11-02	PMC6938379	10.1371/journal.pone.0207499	PLoS_One	2019-12-31	424	0.801626	1
10.1101/610493	2019-04-17	PMC6684008	10.1590/0074-02760190105	Mem_Inst_Oswaldo_Cruz	2020-06-14	424	0.492143	2
10.1101/325449	2018-05-18	PMC6634969	10.7554/elife.44219	eLife	2019-07-16	424	1.14986	1
10.1101/248112	2018-01-15	PMC6420574	10.1038/s41598-019-41094-4	Sci_Rep	2019-03-15	424	0.991492	2
10.1101/170035	2017-07-30	PMC6326815	10.1093/nar/gky834	Nucleic_Acids_Res	2018-09-27	424	1.37757	5
10.1101/440834	2018-10-19	PMC6917719	10.1038/s41598-019-55689-4	Sci_Rep	2019-12-17	424	1.07838	5
10.1101/109736	2017-02-18	PMC5908071	10.1523/eneuro.0356-17.2018	eNeuro	2018-04-17	423	0.529628	3
10.1101/192559	2017-09-22	PMC6242900	10.1038/s41598-018-35274-x	Sci_Rep	2018-11-19	423	0.280199	3
10.1101/037655	2016-01-22	PMC5359950	10.1186/s12859-017-1592-1	BMC_Bioinformatics	2017-03-20	423	1.71928	1
10.1101/095489	2016-12-19	PMC5814463	10.1038/s41467-018-03078-2	Nat_Commun	2018-02-15	423	0.83523	1
10.1101/144154	2017-05-30	PMC6516741	10.1162/netn_a_00064	Netw_Neurosci	2018-07-27	423	0.934821	1
10.1101/064444	2016-07-18	PMC5599552	10.1038/s41598-017-10871-4	Sci_Rep	2017-09-14	423	1.32157	1
10.1101/166819	2017-07-21	PMC6181566	10.7554/elife.37836	eLife	2018-09-17	423	0.883635	2
10.1101/316414	2018-05-07	PMC6624021	10.7554/elife.42695	eLife	2019-07-03	422	0.717949	2
10.1101/080135	2016-10-10	PMC5719075	10.1038/s41467-017-02159-y	Nat_Commun	2017-12-06	422	1.15276	1
10.1101/152728	2017-06-20	PMC6095894	10.1038/s41467-018-05393-0	Nat_Commun	2018-08-16	422	1.86353	2
10.1101/080168	2016-10-12	PMC5962901	10.1038/s41396-017-0001-0	ISME_J	2017-12-08	422	0.888168	2
10.1101/128066	2017-04-17	PMC6460355	10.1002/mbo3.672	Microbiologyopen	2018-06-13	422	1.69047	1
10.1101/125922	2017-04-10	PMC5990886	10.1128/msphere.00104-18	mSphere	2018-06-06	422	0.691954	2
10.1101/275628	2018-03-03	PMC6557804	10.1016/j.ebiom.2019.04.016	EBioMedicine	2019-04-29	422	0.596413	2
10.1101/197525	2017-10-02	PMC6261573	10.1371/journal.pone.0207247	PLoS_One	2018-11-28	422	0.837433	4
10.1101/072082	2016-08-29	PMC5758898	10.1093/nar/gkx977	Nucleic_Acids_Res	2017-10-25	422	0.55509	2
10.1101/438176	2018-10-08	PMC6892822	10.1038/s41467-019-13520-8	Nat_Commun	2019-12-04	422	2.20243	1
10.1101/029926	2015-10-26	PMC5408804	10.1093/bioinformatics/btw651	Bioinformatics	2016-12-21	422	1.07216	5
10.1101/028332	2015-10-03	PMC5389481	10.1093/nar/gkw1109	Nucleic_Acids_Res	2016-11-28	422	1.35015	2
10.1101/001024	2013-12-02	PMC4384361	10.1186/s12859-014-0449-0	BMC_Bioinformatics	2015-01-28	422	0.707058	1
10.1101/271502	2018-02-26	PMC6491624	10.3389/fnins.2019.00365	Front_Neurosci	2019-04-24	422	1.92659	2
10.1101/333211	2018-05-29	PMC6669940	10.3389/fpsyg.2019.01702	Front_Psychol	2019-07-25	422	1.77477	1
10.1101/131136	2017-04-26	PMC6133262	10.1093/gbe/evy124	Genome_Biol_Evol	2018-06-22	422	0.502891	4
10.1101/065391	2016-07-25	PMC5607003	10.1038/s41467-017-00652-y	Nat_Commun	2017-09-20	422	0.83614	4
10.1101/109231	2017-02-20	PMC6187506	10.3390/mi9040191	Micromachines_(Basel)	2018-04-18	422	1.1139	1
10.1101/418582	2018-09-18	PMC6888713	10.1016/j.neo.2019.10.001	Neoplasia	2019-11-14	422	0.761764	1
10.1101/178186	2017-08-20	PMC6196269	10.3389/fnins.2018.00737	Front_Neurosci	2018-10-15	421	0.255794	2
10.1101/244129	2018-01-07	PMC6501884	10.1093/molbev/msz041	Mol_Biol_Evol	2019-03-04	421	0.934163	2
10.1101/167312	2017-07-25	PMC6226615	10.1016/j.neuron.2018.08.037	Neuron	2018-09-19	421	0.974054	2
10.1101/442608	2018-10-14	PMC6902448	10.1186/s12862-019-1552-7	BMC_Evol_Biol	2019-12-09	421	0.699119	3
10.1101/171173	2017-08-01	PMC6331040	10.1038/s41593-018-0239-5	Nat_Neurosci	2018-09-26	421	0.959066	1
10.1101/392761	2018-08-15	PMC6786538	10.1371/journal.pone.0223183	PLoS_One	2019-10-10	421	0.411852	2
10.1101/384370	2018-08-09	PMC6795457	10.1371/journal.pbio.3000479	PLoS_Biol	2019-10-04	421	1.42793	1
10.1101/303974	2018-04-18	PMC6561848	10.1186/s12864-019-5719-9	BMC_Genomics	2019-06-13	421	2.81744	1
10.1101/081950	2016-10-19	PMC5729268	10.1186/s13100-017-0104-1	Mob_DNA	2017-12-14	421	2.21204	1
10.1101/187278	2017-09-11	PMC6219564	10.1038/s41598-018-34773-1	Sci_Rep	2018-11-06	421	1.03199	2
10.1101/018531	2015-04-24	PMC5039925	10.1093/bioinformatics/btw360	Bioinformatics	2016-06-17	420	0.819841	2
10.1101/112185	2017-02-27	PMC5923869	10.3390/ijerph15040827	Int_J_Environ_Res_Public_Health	2018-04-23	420	1.38098	2
10.1101/333484	2018-05-30	PMC6805220	10.1016/j.neurobiolaging.2019.07.012	Neurobiol_Aging	2019-07-24	420	0.455587	3
10.1101/342501	2018-06-08	PMC6677321	10.1371/journal.pone.0220751	PLoS_One	2019-08-02	420	0.326574	2
10.1101/259994	2018-02-05	PMC6444814	10.1186/s13059-019-1673-8	Genome_Biol	2019-04-01	420	1.24905	2
10.1101/127084	2017-04-12	PMC6510649	10.1038/s41380-018-0075-8	Mol_Psychiatry	2018-06-06	420	1.28629	1
10.1101/217877	2017-11-10	PMC6328460	10.3389/fnsys.2018.00062	Front_Syst_Neurosci	2019-01-04	420	1.70856	1
10.1101/103515	2017-01-27	PMC5889297	10.1371/currents.outbreaks.fa814fb2bec36e29b718ab6af66124fa	PLoS_Curr	2018-03-23	420	0.546037	1
10.1101/090134	2016-11-28	PMC5778667	10.1186/s12885-017-3825-0	BMC_Cancer	2018-01-22	420	0.767208	2
10.1101/165605	2017-07-19	PMC6170780	10.1098/rsif.2018.0125	J_R_Soc_Interface	2018-09-12	420	0.673457	1
10.1101/445171	2018-10-17	PMC6905546	10.1371/journal.pone.0226243	PLoS_One	2019-12-11	420	1.79085	2
10.1101/060590	2016-06-24	PMC5561149	10.1038/s41598-017-08609-3	Sci_Rep	2017-08-17	419	1.18407	1
10.1101/131284	2017-04-26	PMC6016248	10.1128/mbio.00637-18	mBio	2018-06-19	419	0.571703	4
10.1101/200691	2017-10-10	PMC6317876	10.1038/s41588-018-0285-7	Nat_Genet	2018-12-03	419	1.61492	2
10.1101/410563	2018-09-07	PMC6874477	10.7554/elife.50160	eLife	2019-10-31	419	0.681875	2
10.1101/125963	2017-04-28	PMC6247925	10.1093/bioinformatics/bty476	Bioinformatics	2018-06-21	419	1.24828	1
10.1101/107532	2017-02-10	PMC5886535	10.1371/journal.pone.0195399	PLoS_One	2018-04-05	419	1.18219	4
10.1101/099770	2017-01-11	PMC5840419	10.1038/s41467-018-03202-2	Nat_Commun	2018-03-06	419	0.570448	1
10.1101/101022	2017-01-17	PMC5937683	10.1038/s41565-018-0084-4	Nat_Nanotechnol	2018-03-12	419	0.777783	2
10.1101/161711	2017-07-10	PMC6278863	10.1093/molbev/msy175	Mol_Biol_Evol	2018-09-01	418	0.395001	4
10.1101/078337	2016-09-30	PMC5909936	10.1091/mbc.e17-11-0627	Mol_Biol_Cell	2017-11-22	418	0.499202	4
10.1101/016089	2015-03-06	PMC4880953	10.1016/j.gpb.2015.09.007	Genomics_Proteomics_Bioinformatics	2016-04-27	418	0.974673	1
10.1101/096073	2016-12-22	PMC5816906	10.3389/fpsyg.2018.00121	Front_Psychol	2018-02-13	418	0.502161	2
10.1101/147850	2017-06-08	PMC6069782	10.1186/s12859-018-2288-x	BMC_Bioinformatics	2018-07-31	418	1.54755	2
10.1101/340760	2018-06-06	PMC6695193	10.1371/journal.pcbi.1007245	PLoS_Comput_Biol	2019-07-29	418	1.19496	1
10.1101/268805	2018-02-21	PMC6465267	10.1038/s41467-019-09723-8	Nat_Commun	2019-04-15	418	1.31312	2
10.1101/408773	2018-09-05	PMC6837550	10.1371/journal.pcbi.1007396	PLoS_Comput_Biol	2019-10-28	418	0.244806	2
10.1101/392605	2018-08-16	PMC6783452	10.1038/s41467-019-12642-3	Nat_Commun	2019-10-08	418	0.713457	1
10.1101/207282	2017-10-21	PMC6322861	10.7554/elife.39633	eLife	2018-12-12	417	1.86743	1
10.1101/059840	2016-06-19	PMC5552261	10.1371/journal.pone.0180174	PLoS_One	2017-08-10	417	0.411118	1
10.1101/268045	2018-02-19	PMC6461696	10.1038/s41467-019-09330-7	Nat_Commun	2019-04-12	417	0.824504	3
10.1101/166777	2017-07-24	PMC6137756	10.1186/s12859-018-2352-6	BMC_Bioinformatics	2018-09-14	417	0.634985	1
10.1101/176081	2017-08-21	PMC6185944	10.1038/s41467-018-06560-z	Nat_Commun	2018-10-12	417	2.22984	1
10.1101/071894	2016-08-27	PMC5647343	10.1038/s41467-017-01003-7	Nat_Commun	2017-10-18	417	1.95602	2
10.1101/116079	2017-03-28	PMC6227246	10.1016/j.epidem.2018.05.008	Epidemics	2018-05-19	417	1.55103	1
10.1101/356097	2018-06-26	PMC6736156	10.1093/ve/vez031	Virus_Evol	2019-08-17	417	0.612892	1
10.1101/452342	2018-10-26	PMC6956710	10.1016/j.celrep.2019.11.077	Cell_Rep	2019-12-17	417	2.2812	2
10.1101/170498	2017-07-31	PMC6154964	10.1038/s41467-018-05957-0	Nat_Commun	2018-09-21	417	1.36436	1
10.1101/134494	2017-05-05	PMC6078344	10.1242/bio.023812	Biol_Open	2018-06-26	417	0.783901	2
10.1101/084210	2016-10-28	PMC5736701	10.1038/s41598-017-17876-z	Sci_Rep	2017-12-19	417	1.02558	3
10.1101/442079	2018-10-12	PMC6907875	10.1371/journal.ppat.1008185	PLoS_Pathog	2019-12-02	416	0.808462	1
10.1101/167544	2017-08-04	PMC6154417	10.1186/s12859-018-2348-2	BMC_Bioinformatics	2018-09-24	416	0.564952	2
10.1101/118117	2017-03-18	PMC5941560	10.1186/s12864-018-4718-6	BMC_Genomics	2018-05-08	416	0.93243	1
10.1101/186577	2017-09-10	PMC6262911	10.1002/ece3.4529	Ecol_Evol	2018-10-31	416	0.614688	2
10.1101/007088	2014-07-14	PMC4673975	10.1093/bioinformatics/btv488	Bioinformatics	2015-09-03	416	0.901018	1
10.1101/045948	2016-03-28	PMC5486938	10.1007/s00216-017-0364-0	Anal_Bioanal_Chem	2017-05-18	416	0.822665	1
10.1101/211714	2017-10-31	PMC6303054	10.1371/journal.pone.0209301	PLoS_One	2018-12-21	416	0.436528	3
10.1101/234955	2017-12-15	PMC6420049	10.1038/s41587-018-0010-1	Nat_Biotechnol	2019-02-04	416	0.588767	2
10.1101/045955	2016-03-28	PMC5437064	10.1038/s41598-017-01984-x	Sci_Rep	2017-05-18	416	0.683135	1
10.1101/141978	2017-05-25	PMC6080711	10.1091/mbc.e18-03-0151	Mol_Biol_Cell	2018-07-15	416	1.66673	1
10.1101/286419	2018-03-23	PMC6517693	10.1128/msystems.00332-18	mSystems	2019-05-13	416	1.22288	1
10.1101/173021	2017-08-06	PMC6156217	10.1038/s41467-018-06213-1	Nat_Commun	2018-09-25	415	1.26374	1
10.1101/151365	2017-06-18	PMC6110611	10.7554/elife.34963	eLife	2018-08-07	415	1.86298	4
10.1101/286021	2018-03-21	PMC6535779	10.1021/acscentsci.9b00093	ACS_Cent_Sci	2019-05-10	415	2.25099	2
10.1101/173450	2017-08-08	PMC6420062	10.1002/hipo.23035	Hippocampus	2018-09-27	415	1.75941	1
10.1101/403642	2018-08-29	PMC6800452	10.1038/s41467-019-12739-9	Nat_Commun	2019-10-18	415	0.987504	2
10.1101/297846	2018-04-09	PMC6542041	10.1186/s12964-019-0369-8	Cell_Commun_Signal	2019-05-29	415	1.23521	1
10.1101/133389	2017-05-03	PMC6015072	10.1038/s41598-018-27805-3	Sci_Rep	2018-06-22	415	0.54576	2
10.1101/285791	2018-03-20	PMC6592264	10.1093/emph/eoz015	Evol_Med_Public_Health	2019-05-09	415	1.13361	2
10.1101/281618	2018-03-13	PMC6613938	10.1038/s41586-019-1166-7	Nature	2019-05-01	414	2.09642	1
10.1101/305375	2018-04-22	PMC6557853	10.1038/s41598-019-44882-0	Sci_Rep	2019-06-10	414	0.581694	2
10.1101/011296	2014-11-10	PMC4694925	10.1371/journal.pcbi.1004640	PLoS_Comput_Biol	2015-12-29	414	0.578297	1
10.1101/151902	2017-06-19	PMC6091000	10.3389/fonc.2018.00301	Front_Oncol	2018-08-07	414	0.891384	2
10.1101/401513	2018-08-27	PMC6794827	10.1186/s12864-019-6096-0	BMC_Genomics	2019-10-15	414	0.84308	1
10.1101/478685	2018-11-27	PMC6961887	10.1371/journal.pone.0227285	PLoS_One	2020-01-15	414	2.14269	1
10.1101/129791	2017-04-23	PMC6792437	10.1038/s41564-018-0176-9	Nat_Microbiol	2018-06-11	414	1.05319	1
10.1101/240531	2017-12-28	PMC6377644	10.1038/s41467-019-08689-x	Nat_Commun	2019-02-15	414	2.44875	1
10.1101/135376	2017-05-08	PMC6018110	10.1038/s41467-018-04785-6	Nat_Commun	2018-06-25	413	1.51298	1
10.1101/159228	2017-07-04	PMC6102892	10.1186/s13059-018-1505-2	Genome_Biol	2018-08-21	413	0.376257	3
10.1101/200501	2017-10-10	PMC6316172	10.15252/embj.2018100003	EMBO_J	2018-11-27	413	1.42012	2
10.1101/248864	2018-01-17	PMC6403234	10.1038/s41598-019-39986-6	Sci_Rep	2019-03-06	413	0.53655	1
10.1101/105312	2017-02-02	PMC6052457	10.1038/nature25999	Nature	2018-03-22	413	0.631186	2
10.1101/293480	2018-04-02	PMC6544332	10.1371/journal.pbio.3000243	PLoS_Biol	2019-05-20	413	0.788595	1
10.1101/320770	2018-05-11	PMC6599034	10.1038/s41598-019-45603-3	Sci_Rep	2019-06-28	413	0.803086	1
10.1101/439240	2018-10-11	PMC6883642	10.1186/s12859-019-3176-8	BMC_Bioinformatics	2019-11-28	413	1.36522	1
10.1101/115527	2017-03-09	PMC5934350	10.1038/s41588-018-0108-x	Nat_Genet	2018-04-26	413	0.927932	2
10.1101/173203	2017-08-08	PMC6499236	10.1093/bioinformatics/bty830	Bioinformatics	2018-09-25	413	1.08353	6
10.1101/149492	2017-06-13	PMC6069823	10.1186/s12918-018-0598-2	BMC_Syst_Biol	2018-07-31	413	0.636495	4
10.1101/409532	2018-09-07	PMC6813298	10.1038/s41598-019-51752-2	Sci_Rep	2019-10-25	413	1.47866	1
10.1101/195768	2017-09-28	PMC6234640	10.1186/s13059-018-1561-7	Genome_Biol	2018-11-14	412	0.79318	2
10.1101/119925	2017-03-23	PMC5949059	10.7717/peerj.4456	PeerJ	2018-05-09	412	0.686485	1
10.1101/335216	2018-05-31	PMC6771982	10.1002/cyto.a.23863	Cytometry_A	2019-07-17	412	0.495417	4
10.1101/167031	2017-07-21	PMC6127909	10.1186/s12859-018-2256-5	BMC_Bioinformatics	2018-09-06	412	1.02528	1
10.1101/160259	2017-07-07	PMC6124808	10.1371/journal.pcbi.1006375	PLoS_Comput_Biol	2018-08-23	412	1.21518	1
10.1101/070631	2016-08-26	PMC5638210	10.1371/journal.pcbi.1005134	PLoS_Comput_Biol	2017-10-12	412	0.554002	3
10.1101/141358	2017-05-24	PMC6039029	10.1371/journal.pone.0200420	PLoS_One	2018-07-10	412	0.931473	2
10.1101/183582	2017-09-14	PMC6231682	10.1371/journal.pcbi.1006520	PLoS_Comput_Biol	2018-10-31	412	0.765618	2
10.1101/447854	2018-10-19	PMC6892616	10.1126/sciadv.aav9963	Sci_Adv	2019-12-05	412	0.863367	1
10.1101/434100	2018-10-03	PMC6912895	10.1002/ece3.5774	Ecol_Evol	2019-11-19	412	1.02093	1
10.1101/293217	2018-04-01	PMC6589529	10.1002/pld3.136	Plant_Direct	2019-05-17	411	0.81351	5
10.1101/470195	2018-11-14	PMC6936142	10.1186/s12864-019-6329-2	BMC_Genomics	2019-12-30	411	1.61716	2
10.1101/238816	2017-12-22	PMC6365515	10.1038/s41598-018-37618-z	Sci_Rep	2019-02-06	411	0.193875	2
10.1101/038950	2016-02-06	PMC5363043	10.1186/s13073-017-0417-1	Genome_Med	2017-03-23	411	0.771378	2
10.1101/209775	2017-10-26	PMC6568014	10.1093/sysbio/syy083	Syst_Biol	2018-12-11	411	1.23207	1
10.1101/186569	2017-09-09	PMC6224248	10.18632/aging.101603	Aging_(Albany_NY)	2018-10-25	411	1.01017	2
10.1101/274902	2018-03-03	PMC6471697	10.1186/s12859-019-2682-z	BMC_Bioinformatics	2019-04-18	411	0.545798	1
10.1101/267617	2018-02-18	PMC6767054	10.1002/cne.24696	J_Comp_Neurol	2019-04-05	411	1.65761	2
10.1101/205195	2017-10-18	PMC6308882	10.1002/ece3.4706	Ecol_Evol	2018-12-03	411	1.21027	2
10.1101/090837	2016-12-01	PMC5786338	10.1371/journal.pgen.1007166	PLoS_Genet	2018-01-16	411	0.519147	3
10.1101/150607	2017-06-15	PMC6065434	10.1038/s41467-018-05316-z	Nat_Commun	2018-07-30	410	1.05395	3
10.1101/377663	2018-07-26	PMC6728355	10.1038/s41467-019-11882-7	Nat_Commun	2019-09-09	410	1.38299	1
10.1101/070011	2016-08-17	PMC5629823	10.1093/gbe/evx188	Genome_Biol_Evol	2017-10-01	410	0.969458	1
10.1101/105015	2017-02-10	PMC5871331	10.7554/elife.33105	eLife	2018-03-27	410	1.30794	1
10.1101/059410	2016-07-07	PMC5566340	10.1038/s41598-017-08877-z	Sci_Rep	2017-08-21	410	1.13822	1
10.1101/319517	2018-05-10	PMC6682412	10.7554/elife.47732	eLife	2019-06-24	410	1.60854	2
10.1101/372458	2018-07-19	PMC6802806	10.3390/vision3030044	Vision_(Basel)	2019-09-02	410	1.00069	2
10.1101/331777	2018-05-25	PMC6655560	10.1016/j.celrep.2019.06.025	Cell_Rep	2019-07-09	410	2.0569	1
10.1101/015198	2015-02-16	PMC4817237	10.1038/nn.4268	Nat_Neurosci	2016-04-01	410	1.07771	1
10.1101/010611	2014-10-23	PMC4671652	10.1371/journal.pcbi.1004647	PLoS_Comput_Biol	2015-12-07	410	1.11679	2
10.1101/231985	2017-12-10	PMC6361466	10.1371/journal.pcbi.1006646	PLoS_Comput_Biol	2019-01-23	409	0.966013	1
10.1101/007542	2014-07-29	PMC4567305	10.1371/journal.pcbi.1004493	PLoS_Comput_Biol	2015-09-11	409	1.4132	2
10.1101/285585	2018-03-20	PMC6618324	10.1002/hbm.24603	Hum_Brain_Mapp	2019-05-03	409	0.599688	2
10.1101/104679	2017-01-31	PMC5856753	10.1038/s41467-018-03446-y	Nat_Commun	2018-03-16	409	2.25753	1
10.1101/158618	2017-07-02	PMC6124568	10.1242/bio.036806	Biol_Open	2018-08-15	409	1.58695	3
10.1101/069393	2016-08-14	PMC5943379	10.1007/s10897-017-0160-1	J_Genet_Couns	2017-09-27	409	1.4024	1
10.1101/272518	2018-02-27	PMC6474395	10.3389/fncom.2019.00021	Front_Comput_Neurosci	2019-04-12	409	0.567857	1
10.1101/444364	2018-10-16	PMC6884545	10.1038/s41467-019-13427-4	Nat_Commun	2019-11-29	409	1.77016	2
10.1101/114173	2017-03-06	PMC5908067	10.1371/journal.pgen.1007220	PLoS_Genet	2018-04-19	409	0.739482	7
10.1101/167437	2017-07-22	PMC6120957	10.1038/s41467-018-06005-7	Nat_Commun	2018-09-03	408	1.44461	2
10.1101/150052	2017-06-14	PMC6063401	10.1371/journal.pcbi.1006110	PLoS_Comput_Biol	2018-07-27	408	0.824571	1
10.1101/268755	2018-02-27	PMC6459504	10.1371/journal.pone.0213013	PLoS_One	2019-04-11	408	0.477945	2
10.1101/116202	2017-03-14	PMC5919667	10.1371/journal.pone.0196258	PLoS_One	2018-04-26	408	1.80154	4
10.1101/251462	2018-01-22	PMC6547426	10.1093/nar/gkz148	Nucleic_Acids_Res	2019-03-06	408	1.4703	2
10.1101/163808	2017-07-15	PMC6128632	10.1371/journal.pbio.2006062	PLoS_Biol	2018-08-27	408	0.859587	1
10.1101/227454	2017-11-30	PMC6537099	10.1002/gepi.22184	Genet_Epidemiol	2019-01-12	408	0.829165	1
10.1101/153130	2017-06-21	PMC6086015	10.3389/fcimb.2018.00263	Front_Cell_Infect_Microbiol	2018-08-03	408	0.43237	1
10.1101/342352	2018-06-11	PMC6660095	10.1371/journal.pbio.3000391	PLoS_Biol	2019-07-24	408	1.41218	3
10.1101/166124	2017-07-20	PMC6136806	10.1371/journal.pcbi.1006437	PLoS_Comput_Biol	2018-08-31	407	0.890812	1
10.1101/144048	2017-05-30	PMC6065198	10.1371/journal.pgen.1007498	PLoS_Genet	2018-07-11	407	1.2587	3
10.1101/123729	2017-04-04	PMC6041980	10.1093/cercor/bhy109	Cereb_Cortex	2018-05-16	407	1.55746	3
10.1101/059949	2016-06-20	PMC5539424	10.1128/mbio.00826-17	mBio	2017-08-01	407	1.23841	1
10.1101/255224	2018-01-28	PMC6441389	10.1038/s41588-019-0362-6	Nat_Genet	2019-03-11	407	1.388	1
10.1101/419507	2018-09-17	PMC6819733	10.1128/msystems.00529-19	mSystems	2019-10-29	407	0.72157	1
10.1101/248104	2018-01-15	PMC6391079	10.7554/elife.40162	eLife	2019-02-26	407	0.973429	1
10.1101/242867	2018-01-04	PMC6407788	10.1371/journal.pcbi.1006822	PLoS_Comput_Biol	2019-02-15	407	0.307132	2
10.1101/329375	2018-05-24	PMC6650088	10.1371/journal.pcbi.1007088	PLoS_Comput_Biol	2019-07-05	407	0.639249	1
10.1101/312876	2018-05-03	PMC6572805	10.1038/s41467-019-10586-2	Nat_Commun	2019-06-14	407	0.769509	3
10.1101/220046	2017-11-16	PMC6723617	10.1016/j.jmb.2018.12.013	J_Mol_Biol	2018-12-28	407	0.413062	2
10.1101/356469	2018-06-27	PMC6685980	10.1038/s41598-019-47698-0	Sci_Rep	2019-08-07	406	0.808948	3
10.1101/485789	2018-12-04	PMC6959357	10.1038/s41467-019-14213-y	Nat_Commun	2020-01-14	406	0.941991	2
10.1101/213710	2017-11-03	PMC6312401	10.7554/elife.33123	eLife	2018-12-14	406	1.27142	3
10.1101/314534	2018-05-04	PMC6594659	10.1371/journal.pgen.1008213	PLoS_Genet	2019-06-14	406	0.47417	1
10.1101/097683	2017-01-02	PMC5825147	10.1371/journal.pcbi.1005954	PLoS_Comput_Biol	2018-02-12	406	0.517967	2
10.1101/026070	2015-09-04	PMC5065155	10.1371/journal.pcbi.1005131	PLoS_Comput_Biol	2016-10-14	406	0.847836	5
10.1101/365205	2018-07-09	PMC6700135	10.1038/s41598-019-48229-7	Sci_Rep	2019-08-19	406	0.704548	1
10.1101/306621	2018-04-24	PMC6895260	10.1093/nar/gkz533	Nucleic_Acids_Res	2019-06-04	406	0.724402	4
10.1101/038059	2016-02-01	PMC5413353	10.7554/elife.22323	eLife	2017-03-13	406	0.772441	3
10.1101/154799	2017-06-23	PMC6149523	10.1038/s41559-018-0629-9	Nat_Ecol_Evol	2018-08-03	406	0.74026	1
10.1101/161679	2017-07-10	PMC6130771	10.1093/gbe/evy177	Genome_Biol_Evol	2018-08-20	406	0.550703	5
10.1101/399725	2018-08-25	PMC6778196	10.1038/s41467-019-12330-2	Nat_Commun	2019-10-04	405	1.64447	2
10.1101/325548	2018-05-18	PMC6597540	10.1038/s41598-019-45827-3	Sci_Rep	2019-06-27	405	1.06323	6
10.1101/095513	2016-12-20	PMC5844295	10.1534/g3.117.300301	G3_(Bethesda)	2018-01-29	405	0.526221	1
10.1101/339630	2018-06-05	PMC6629670	10.1038/s41467-019-11012-3	Nat_Commun	2019-07-15	405	0.990208	4
10.1101/020818	2015-06-12	PMC4956085	10.1371/journal.pone.0159195	PLoS_One	2016-07-21	405	1.54158	5
10.1101/380907	2018-07-31	PMC6733597	10.7554/elife.50130	eLife	2019-09-09	405	1.51428	1
10.1101/423632	2018-09-23	PMC6853336	10.1371/journal.pgen.1008432	PLoS_Genet	2019-11-01	404	1.00537	2
10.1101/399022	2018-08-23	PMC6800335	10.1073/pnas.1909031116	Proc_Natl_Acad_Sci_U_S_A	2019-10-01	404	1.2525	1
10.1101/313494	2018-05-03	PMC6559791	10.7554/elife.41418	eLife	2019-06-11	404	0.814123	1
10.1101/159921	2017-07-06	PMC6092869	10.1186/s12864-018-4986-1	BMC_Genomics	2018-08-14	404	0.81777	2
10.1101/109751	2017-02-18	PMC5995162	10.1016/j.stemcr.2018.03.001	Stem_Cell_Reports	2018-03-29	404	0.94046	1
10.1101/216499	2017-11-09	PMC6307855	10.7554/elife.40070	eLife	2018-12-18	404	1.50447	1
10.1101/185413	2017-09-07	PMC6192113	10.1186/s12859-018-2405-x	BMC_Bioinformatics	2018-10-16	404	2.23993	2
10.1101/398172	2018-08-23	PMC6786656	10.1371/journal.pcbi.1006453	PLoS_Comput_Biol	2019-10-01	404	1.12683	1
10.1101/307264	2018-04-26	PMC6548504	10.7554/elife.41517	eLife	2019-06-04	404	1.00683	3
10.1101/247361	2018-01-12	PMC6382799	10.1038/s41598-019-39558-8	Sci_Rep	2019-02-20	404	1.6394	2
10.1101/060145	2016-06-22	PMC5642766	10.1136/bmjopen-2016-014920	BMJ_Open	2017-07-31	404	0.565131	2
10.1101/271346	2018-02-25	PMC6450899	10.1038/s41598-019-42042-y	Sci_Rep	2019-04-05	404	0.658443	1
10.1101/314559	2018-05-04	PMC6691555	10.1126/sciadv.aaw3307	Sci_Adv	2019-06-12	404	0.649806	2
10.1101/235499	2017-12-16	PMC6345028	10.1186/s13073-019-0615-0	Genome_Med	2019-01-23	403	1.67231	3
10.1101/330241	2018-05-25	PMC6606023	10.7554/elife.45450	eLife	2019-07-02	403	1.18473	3
10.1101/354076	2018-06-22	PMC6715603	10.1111/mpp.12841	Mol_Plant_Pathol	2019-07-30	403	1.22464	1
10.1101/326330	2018-05-18	PMC6776019	10.1038/s41396-019-0411-2	ISME_J	2019-06-25	403	0.270871	2
10.1101/463166	2018-11-05	PMC6895053	10.1038/s41467-019-13599-z	Nat_Commun	2019-12-13	403	0.314059	4
10.1101/427096	2018-09-27	PMC6855565	10.1371/journal.pcbi.1007419	PLoS_Comput_Biol	2019-11-04	403	0.635582	4
10.1101/406611	2018-09-03	PMC6789115	10.1038/s41467-019-12669-6	Nat_Commun	2019-10-11	403	1.51904	2
10.1101/363671	2018-07-06	PMC6692003	10.1371/journal.pone.0220937	PLoS_One	2019-08-13	403	0.526935	3
10.1101/089409	2016-11-24	PMC5890450	10.1093/database/bay036	Database_(Oxford)	2018-01-01	403	0.237121	2
10.1101/187260	2017-09-11	PMC6195543	10.1038/s41467-018-06867-x	Nat_Commun	2018-10-19	403	1.85296	2
10.1101/490201	2018-12-07	PMC6958710	10.1186/s12862-019-1562-5	BMC_Evol_Biol	2020-01-13	402	1.23582	3
10.1101/142398	2017-05-25	PMC6022691	10.1093/bioinformatics/bty293	Bioinformatics	2018-07-01	402	1.70171	3
10.1101/148825	2017-06-11	PMC6052701	10.1186/s13059-018-1469-2	Genome_Biol	2018-07-18	402	1.11104	2
10.1101/421206	2018-09-18	PMC6834368	10.7554/elife.42149	eLife	2019-10-25	402	1.23541	1
10.1101/178681	2017-08-20	PMC6326790	10.1093/nar/gky856	Nucleic_Acids_Res	2018-09-26	402	1.39303	1
10.1101/419275	2018-09-18	PMC6814777	10.1038/s41467-019-12884-1	Nat_Commun	2019-10-25	402	1.67025	1
10.1101/111807	2017-02-25	PMC5896878	10.7554/elife.33468	eLife	2018-04-03	402	1.41196	2
10.1101/326736	2018-05-21	PMC6597038	10.1371/journal.pcbi.1007059	PLoS_Comput_Biol	2019-06-27	402	0.674923	3
10.1101/487496	2018-12-04	PMC6954239	10.1038/s41467-019-13687-0	Nat_Commun	2020-01-10	402	0.610236	1
10.1101/488452	2018-12-05	PMC6953891	10.1371/journal.pone.0209306	PLoS_One	2020-01-10	401	1.69679	1
10.1101/200964	2017-10-11	PMC6596900	10.1093/bioinformatics/bty929	Bioinformatics	2018-11-16	401	0.216033	3
10.1101/321174	2018-05-14	PMC6584500	10.1038/s41467-019-10523-3	Nat_Commun	2019-06-19	401	0.426012	1
10.1101/002204	2014-01-28	PMC4350105	10.1038/srep08790	Sci_Rep	2015-03-05	401	1.13101	1
10.1101/468207	2018-11-11	PMC6917696	10.1038/s41467-019-12917-9	Nat_Commun	2019-12-17	401	1.12374	2
10.1101/439026	2018-10-09	PMC6857246	10.1186/s13059-019-1856-3	Genome_Biol	2019-11-14	401	0.7257	2
10.1101/269233	2018-02-21	PMC6441012	10.1038/s41467-019-09425-1	Nat_Commun	2019-03-29	401	2.74984	2
10.1101/398537	2018-08-26	PMC6786659	10.1371/journal.pcbi.1007381	PLoS_Comput_Biol	2019-10-01	401	0.394024	1
10.1101/432229	2018-10-01	PMC6834269	10.1371/journal.pone.0205621	PLoS_One	2019-11-06	401	1.05754	1
10.1101/421057	2018-09-18	PMC6805931	10.1038/s41467-019-12693-6	Nat_Commun	2019-10-23	400	1.14661	1
10.1101/345371	2018-06-12	PMC6636164	10.1186/s12864-019-5896-6	BMC_Genomics	2019-07-17	400	1.18973	1
10.1101/110452	2017-02-21	PMC5891062	10.1371/journal.pgen.1007254	PLoS_Genet	2018-03-28	400	0.556014	3
10.1101/392753	2018-08-15	PMC6753151	10.1038/s41467-019-12264-9	Nat_Commun	2019-09-19	400	0.484015	2
10.1101/190868	2017-09-19	PMC6200774	10.1038/s41467-018-06798-7	Nat_Commun	2018-10-24	400	1.20015	1
10.1101/163279	2017-10-26	PMC6269459	10.1038/s41467-018-07569-0	Nat_Commun	2018-11-30	400	1.46386	1
10.1101/451690	2018-10-24	PMC6882880	10.1038/s41467-019-13055-y	Nat_Commun	2019-11-28	400	0.390091	3
10.1101/350496	2018-06-19	PMC6689603	10.1098/rsos.182062	R_Soc_Open_Sci	2019-07-24	400	1.32204	2
10.1101/202101	2017-10-24	PMC6264053	10.1186/s13287-018-1076-x	Stem_Cell_Res_Ther	2018-11-28	400	0.854898	2
10.1101/390419	2018-08-13	PMC6764696	10.1371/journal.pcbi.1007353	PLoS_Comput_Biol	2019-09-17	400	0.47641	3
10.1101/497412	2018-12-16	PMC6971011	10.1038/s41598-020-57419-7	Sci_Rep	2020-01-20	400	1.96656	1
10.1101/312587	2018-05-02	PMC6554409	10.1038/s41467-019-10327-5	Nat_Commun	2019-06-06	400	1.28854	4
10.1101/204818	2017-10-17	PMC6248928	10.1371/journal.pone.0206794	PLoS_One	2018-11-21	400	0.767901	1
10.1101/227413	2017-11-30	PMC6317194	10.1186/s13059-018-1606-y	Genome_Biol	2019-01-03	399	0.274613	1
10.1101/112409	2017-02-28	PMC5889657	10.1073/pnas.1720606115	Proc_Natl_Acad_Sci_U_S_A	2018-04-03	399	0.528238	2
10.1101/432237	2018-10-01	PMC6828751	10.1038/s41598-019-52409-w	Sci_Rep	2019-11-04	399	0.759055	2
10.1101/309179	2018-04-27	PMC6600642	10.15252/embj.2018101414	EMBO_J	2019-05-31	399	0.834508	2
10.1101/042069	2016-03-01	PMC5406848	10.1093/gbe/evx064	Genome_Biol_Evol	2017-04-04	399	0.2633	2
10.1101/249177	2018-01-16	PMC6412542	10.3892/or.2019.7020	Oncol_Rep	2019-02-19	399	0.824523	1
10.1101/096362	2016-12-22	PMC5784915	10.1371/journal.pone.0190812	PLoS_One	2018-01-25	399	0.352817	2
10.1101/061325	2016-06-29	PMC5540238	10.1126/sciadv.1700362	Sci_Adv	2017-08-02	399	0.393391	2
10.1101/453449	2018-10-25	PMC6882829	10.1038/s41467-019-13056-x	Nat_Commun	2019-11-28	399	3.21819	2
10.1101/307199	2018-04-24	PMC6555540	10.1371/journal.pgen.1008157	PLoS_Genet	2019-05-28	399	0.23872	2
10.1101/086496	2016-11-09	PMC5728497	10.1371/journal.pone.0189573	PLoS_One	2017-12-13	399	2.18727	1
10.1101/437103	2018-10-11	PMC6854658	10.1186/s13031-019-0236-7	Confl_Health	2019-11-14	399	0.841286	1
10.1101/147512	2017-06-08	PMC6182595	10.1007/s00213-018-4963-z	Psychopharmacology_(Berl)	2018-07-11	398	1.64504	1
10.1101/489666	2018-12-07	PMC6952415	10.1038/s41598-019-56863-4	Sci_Rep	2020-01-09	398	0.798591	2
10.1101/487199	2018-12-06	PMC6960203	10.3389/fnins.2019.01348	Front_Neurosci	2020-01-08	398	0.246621	2
10.1101/134585	2017-05-05	PMC6028857	10.1007/s10519-018-9904-4	Behav_Genet	2018-06-07	398	1.28617	1
10.1101/216846	2017-11-09	PMC6391559	10.1523/jneurosci.2518-18.2018	J_Neurosci	2018-12-12	398	1.12111	1
10.1101/011858	2014-11-26	PMC4696342	10.1186/s12918-015-0253-0	BMC_Syst_Biol	2015-12-29	398	2.19044	1
10.1101/144592	2017-05-31	PMC6030204	10.1038/s41467-018-05012-y	Nat_Commun	2018-07-03	398	0.640435	1
10.1101/220202	2017-11-16	PMC6304037	10.1098/rspb.2018.2201	Proc_Biol_Sci	2018-12-19	398	0.468199	1
10.1101/011999	2014-11-29	PMC4736219	10.1155/2016/1938292	Neural_Plast	2016-01-01	398	2.7392	1
10.1101/074443	2016-09-09	PMC5877409	10.1038/nature24267	Nature	2017-10-11	397	0.907098	1
10.1101/075556	2016-09-16	PMC5739291	10.1091/mbc.e16-09-0674	Mol_Biol_Cell	2017-10-18	397	0.853769	1
10.1101/096313	2016-12-22	PMC5783239	10.1523/eneuro.0166-17.2017	eNeuro	2018-01-23	397	1.38963	2
10.1101/404699	2018-08-31	PMC6775159	10.1038/s41467-019-12329-9	Nat_Commun	2019-10-02	397	1.09663	3
10.1101/070102	2016-08-18	PMC5605547	10.1038/s41598-017-12268-9	Sci_Rep	2017-09-19	397	0.76157	3
10.1101/156992	2017-06-28	PMC6065435	10.1038/s41598-018-29740-9	Sci_Rep	2018-07-30	397	1.17412	1
10.1101/487223	2018-12-07	PMC6949110	10.1371/journal.pone.0226928	PLoS_One	2020-01-08	397	0.323249	2
10.1101/262352	2018-02-08	PMC6414706	10.1128/mbio.02790-18	mBio	2019-03-12	397	1.43105	1
10.1101/115592	2017-03-09	PMC5894206	10.1186/s12870-018-1274-9	BMC_Plant_Biol	2018-04-10	397	0.843243	1
10.1101/231712	2017-12-11	PMC6329797	10.1038/s41392-018-0034-5	Signal_Transduct_Target_Ther	2019-01-11	396	1.0812	3
10.1101/250662	2018-01-19	PMC6380567	10.1371/journal.pone.0212187	PLoS_One	2019-02-19	396	0.934813	2
10.1101/129536	2017-04-24	PMC5970160	10.1038/s41598-018-25903-w	Sci_Rep	2018-05-25	396	1.21171	2
10.1101/218321	2017-11-12	PMC6379708	10.1093/nar/gky1277	Nucleic_Acids_Res	2018-12-13	396	0.497349	1
10.1101/273482	2018-02-28	PMC6462323	10.1155/2019/6263907	Neural_Plast	2019-03-31	396	0.588341	2
10.1101/320333	2018-05-14	PMC6567409	10.1186/s13071-019-3554-0	Parasit_Vectors	2019-06-13	395	1.16717	1
10.1101/221499	2017-11-17	PMC6298009	10.1186/s40168-018-0605-2	Microbiome	2018-12-17	395	2.0126	2
10.1101/412387	2018-09-10	PMC6787212	10.1038/s41598-019-50888-5	Sci_Rep	2019-10-10	395	0.455206	1
10.1101/274936	2018-03-02	PMC6443669	10.1038/s41467-019-09450-0	Nat_Commun	2019-04-01	395	1.57056	2
10.1101/065326	2016-07-22	PMC5836980	10.1111/1365-2656.12725	J_Anim_Ecol	2017-08-21	395	0.903581	1
10.1101/100834	2017-01-20	PMC5819176	10.1186/s13059-018-1392-6	Genome_Biol	2018-02-19	395	1.77336	2
10.1101/349993	2018-06-19	PMC6761639	10.1161/jaha.119.012941	J_Am_Heart_Assoc	2019-07-19	395	1.43454	1
10.1101/385062	2018-08-04	PMC6720085	10.1186/s13100-019-0180-5	Mob_DNA	2019-09-03	395	0.328765	3
10.1101/480491	2018-11-29	PMC6936153	10.1186/s12915-019-0723-8	BMC_Biol	2019-12-29	395	0.952159	1
10.1101/215483	2017-11-08	PMC6292926	10.3389/fmicb.2018.03009	Front_Microbiol	2018-12-07	394	1.12739	1
10.1101/061416	2016-06-29	PMC5534072	10.1186/s13073-017-0458-5	Genome_Med	2017-07-28	394	0.615834	3
10.1101/315325	2018-05-05	PMC6919564	10.1038/s41594-019-0236-8	Nat_Struct_Mol_Biol	2019-06-03	394	2.26494	2
10.1101/152181	2017-06-20	PMC6053150	10.1371/journal.pone.0200528	PLoS_One	2018-07-19	394	0.969917	3
10.1101/025767	2015-08-29	PMC5143225	10.1038/nbt.3682	Nat_Biotechnol	2016-09-26	394	1.33273	1
10.1101/252841	2018-01-24	PMC6391072	10.7554/elife.35123	eLife	2019-02-22	394	1.42197	1
10.1101/376376	2018-07-24	PMC6973161	10.1111/tpj.14505	Plant_J	2019-08-22	394	1.42237	1
10.1101/029504	2015-10-20	PMC5837683	10.1093/ije/dyw219	Int_J_Epidemiol	2016-11-17	394	0.456459	2
10.1101/147272	2017-06-07	PMC6056061	10.1371/journal.pcbi.1006234	PLoS_Comput_Biol	2018-07-06	394	1.15996	1
10.1101/112623	2017-02-28	PMC5929908	10.7554/elife.34410	eLife	2018-03-29	394	0.553376	1
10.1101/004192	2014-04-14	PMC4438470	10.1186/s12918-015-0166-y	BMC_Syst_Biol	2015-05-13	394	1.78495	2
10.1101/449199	2018-10-24	PMC6894889	10.1371/journal.pbio.3000495	PLoS_Biol	2019-11-21	393	1.07062	2
10.1101/289397	2018-03-26	PMC6497083	10.1016/j.celrep.2019.03.079	Cell_Rep	2019-04-23	393	1.00278	1
10.1101/403055	2018-08-29	PMC6763499	10.1038/s41467-019-12235-0	Nat_Commun	2019-09-26	393	2.98288	2
10.1101/255547	2018-01-29	PMC6398974	10.7554/elife.39279	eLife	2019-02-26	393	1.54114	4
10.1101/107052	2017-02-08	PMC5939626	10.1093/femsec/fiy037	FEMS_Microbiol_Ecol	2018-03-08	393	0.381826	2
10.1101/241497	2017-12-31	PMC6353629	10.1016/j.devcel.2018.12.020	Dev_Cell	2019-01-28	393	0.72814	1
10.1101/292128	2018-04-04	PMC6498543	10.1186/s12859-019-2798-1	BMC_Bioinformatics	2019-05-02	393	1.16667	1
10.1101/136259	2017-05-10	PMC6123695	10.1038/s42003-018-0073-z	Commun_Biol	2018-06-07	393	0.987414	2
10.1101/174086	2017-08-09	PMC6143275	10.1371/journal.pgen.1007658	PLoS_Genet	2018-09-06	393	0.426472	2
10.1101/019588	2015-05-21	PMC5039927	10.1093/bioinformatics/btw372	Bioinformatics	2016-06-17	393	1.13561	1
10.1101/146175	2017-06-05	PMC6029131	10.1186/s12864-018-4889-1	BMC_Genomics	2018-07-03	393	1.0779	2
10.1101/302034	2018-04-17	PMC6538196	10.1371/journal.pcbi.1007001	PLoS_Comput_Biol	2019-05-15	393	1.40955	2
10.1101/085035	2016-11-02	PMC5712570	10.3389/fncom.2017.00111	Front_Comput_Neurosci	2017-11-29	392	0.412065	2
10.1101/151985	2017-06-22	PMC6067744	10.1371/journal.pcbi.1006279	PLoS_Comput_Biol	2018-07-19	392	0.490714	2
10.1101/171710	2017-08-02	PMC6124093	10.1098/rsos.180384	R_Soc_Open_Sci	2018-08-29	392	0.469595	1
10.1101/078519	2016-09-30	PMC5705840	10.1042/bcj20170651	Biochem_J	2017-10-27	392	0.732143	1
10.1101/281865	2018-03-13	PMC6505448	10.1093/gbe/evz081	Genome_Biol_Evol	2019-04-09	392	0.390747	3
10.1101/342204	2018-06-08	PMC6612102	10.1186/s12885-019-5838-3	BMC_Cancer	2019-07-05	392	0.903426	1
10.1101/503193	2018-12-20	PMC6965628	10.1038/s41467-019-14166-2	Nat_Commun	2020-01-16	392	2.02013	1
10.1101/155184	2017-06-24	PMC6220887	10.1111/tpj.14034	Plant_J	2018-07-21	392	0.832425	1
10.1101/440750	2018-10-11	PMC6837753	10.1371/journal.pone.0224143	PLoS_One	2019-11-07	392	0.183863	2
10.1101/342931	2018-06-08	PMC6611888	10.1038/s41467-019-10881-y	Nat_Commun	2019-07-05	392	1.86698	1
10.1101/384875	2018-08-07	PMC6731689	10.1073/pnas.1906958116	Proc_Natl_Acad_Sci_U_S_A	2019-09-03	392	1.05945	1
10.1101/343871	2018-06-11	PMC6818463	10.1002/jcsm.12461	J_Cachexia_Sarcopenia_Muscle	2019-07-08	392	0.901073	1
10.1101/220178	2017-11-15	PMC6589568	10.1091/mbc.e18-06-0345	Mol_Biol_Cell	2018-12-12	392	0.746414	1
10.1101/211698	2017-10-30	PMC6260772	10.1186/s13059-018-1578-y	Genome_Biol	2018-11-26	392	0.687301	3
10.1101/103002	2017-01-25	PMC5929905	10.1016/j.neuroimage.2018.01.053	Neuroimage	2018-02-21	392	1.21886	1
10.1101/312504	2018-05-01	PMC6537405	10.1186/s12885-019-5694-1	BMC_Cancer	2019-05-28	392	0.237947	3
10.1101/185678	2017-09-07	PMC6172364	10.1093/ve/vey029	Virus_Evol	2018-10-04	392	0.693962	2
10.1101/132258	2017-04-28	PMC5967305	10.1038/s41419-018-0690-y	Cell_Death_Dis	2018-05-24	391	1.24637	2
10.1101/375667	2018-07-24	PMC6701156	10.1038/s41598-019-48517-2	Sci_Rep	2019-08-19	391	0.840665	1
10.1101/216689	2017-11-09	PMC6281214	10.1371/journal.pone.0207840	PLoS_One	2018-12-05	391	0.715798	2
10.1101/275016	2018-03-03	PMC6439966	10.1186/s12859-019-2645-4	BMC_Bioinformatics	2019-03-29	391	1.19038	1
10.1101/438937	2018-10-09	PMC6855564	10.1371/journal.pcbi.1006555	PLoS_Comput_Biol	2019-11-04	391	0.644088	1
10.1101/041723	2016-02-29	PMC5418196	10.1111/acel.12588	Aging_Cell	2017-03-26	391	1.21585	1
10.1101/388033	2018-08-09	PMC6726366	10.1371/journal.pone.0221245	PLoS_One	2019-09-04	391	0.855222	3
10.1101/201459	2017-10-11	PMC6286909	10.1093/gbe/evy244	Genome_Biol_Evol	2018-11-06	391	1.15481	2
10.1101/005777	2014-06-04	PMC4487210	10.1186/s12862-015-0400-7	BMC_Evol_Biol	2015-06-30	391	1.26072	1
10.1101/157313	2017-06-29	PMC6232966	10.1091/mbc.e18-02-0087	Mol_Biol_Cell	2018-07-25	391	1.63235	3
10.1101/339200	2018-06-05	PMC6857532	10.1038/s41593-019-0428-x	Nat_Neurosci	2019-07-01	391	2.08418	1
10.1101/032359	2015-11-20	PMC5207722	10.1371/journal.pcbi.1005267	PLoS_Comput_Biol	2016-12-15	391	0.896812	2
10.1101/136374	2017-05-10	PMC5986859	10.1038/s41467-018-04609-7	Nat_Commun	2018-06-04	390	2.09688	1
10.1101/340844	2018-06-07	PMC6606648	10.1038/s41467-019-10954-y	Nat_Commun	2019-07-02	390	0.248003	3
10.1101/422485	2018-09-21	PMC6837237	10.1098/rsos.182229	R_Soc_Open_Sci	2019-10-16	390	0.83177	2
10.1101/078204	2016-09-29	PMC5703647	10.1016/j.devcel.2017.09.018	Dev_Cell	2017-10-24	390	1.43514	1
10.1101/245936	2018-01-10	PMC6370458	10.1162/netn_a_00061	Netw_Neurosci	2019-02-04	390	0.447649	1
10.1101/079459	2016-10-05	PMC5662728	10.1038/s41598-017-14465-y	Sci_Rep	2017-10-30	390	0.535248	1
10.1101/209379	2017-10-26	PMC6245510	10.1371/journal.pcbi.1006560	PLoS_Comput_Biol	2018-11-20	390	0.48125	1
10.1101/156935	2017-06-28	PMC6096047	10.1523/jneurosci.1701-17.2018	J_Neurosci	2018-07-23	390	0.23298	3
10.1101/213637	2017-11-03	PMC6264629	10.1186/s12866-018-1352-z	BMC_Microbiol	2018-11-28	390	0.900155	1
10.1101/246736	2018-01-11	PMC6369804	10.1073/pnas.1801757116	Proc_Natl_Acad_Sci_U_S_A	2019-02-05	390	1.00194	1
10.1101/108993	2017-02-15	PMC5846788	10.1371/journal.pone.0193107	PLoS_One	2018-03-12	390	0.876839	3
10.1101/250001	2018-01-18	PMC6397578	10.1073/pnas.1814015116	Proc_Natl_Acad_Sci_U_S_A	2019-02-12	390	1.67182	1
10.1101/464743	2018-11-07	PMC6892438	10.26508/lsa.201900517	Life_Sci_Alliance	2019-12-02	390	0.712904	2
10.1101/384941	2018-08-04	PMC6715176	10.1371/journal.pone.0221861	PLoS_One	2019-08-29	390	0.504706	4
10.1101/346940	2018-06-14	PMC6615978	10.1093/gigascience/giz074	Gigascience	2019-07-09	390	1.05291	2
10.1101/147645	2017-06-08	PMC6029133	10.1186/s13040-018-0175-7	BioData_Min	2018-07-03	390	0.68961	3
10.1101/044578	2016-03-19	PMC5389787	10.1371/journal.pone.0175310	PLoS_One	2017-04-12	389	0.371034	3
10.1101/260687	2018-02-05	PMC6761936	10.1093/bioinformatics/btz150	Bioinformatics	2019-03-01	389	1.20712	2
10.1101/105205	2017-02-02	PMC5887897	10.1093/nar/gky136	Nucleic_Acids_Res	2018-02-26	389	0.997904	2
10.1101/319715	2018-05-10	PMC6698666	10.1093/nar/gkz425	Nucleic_Acids_Res	2019-06-03	389	0.77099	1
10.1101/260745	2018-02-11	PMC6501877	10.1093/molbev/msz049	Mol_Biol_Evol	2019-03-07	389	0.374978	4
10.1101/075762	2016-09-17	PMC5636887	10.1038/s41467-017-00903-y	Nat_Commun	2017-10-11	389	1.50446	2
10.1101/022616	2015-07-16	PMC5181535	10.1093/bioinformatics/btw518	Bioinformatics	2016-08-08	389	0.187308	3
10.1101/101543	2017-01-19	PMC5825176	10.1371/journal.pgen.1007139	PLoS_Genet	2018-02-12	389	0.999326	2
10.1101/134106	2017-05-04	PMC5972147	10.1038/s41540-018-0060-5	NPJ_Syst_Biol_Appl	2018-05-28	389	0.404595	2
10.1101/117994	2017-03-18	PMC5896057	10.1186/s12859-018-2126-1	BMC_Bioinformatics	2018-04-11	389	0.99252	3
10.1101/462077	2018-11-05	PMC6911227	10.2196/14325	JMIR_Med_Inform	2019-11-29	389	1.15233	5
10.1101/426635	2018-09-27	PMC6822779	10.1371/journal.pcbi.1007456	PLoS_Comput_Biol	2019-10-21	389	0.577372	4
10.1101/154401	2017-06-23	PMC6055173	10.1073/pnas.1804060115	Proc_Natl_Acad_Sci_U_S_A	2018-07-17	389	1.08342	2
10.1101/134569	2017-05-05	PMC5993328	10.1371/journal.pgen.1007419	PLoS_Genet	2018-05-29	389	1.14783	1
10.1101/255083	2018-01-27	PMC6381093	10.1038/s41598-018-38447-w	Sci_Rep	2019-02-19	388	1.37156	1
10.1101/231316	2017-12-08	PMC6312275	10.1371/journal.pone.0208422	PLoS_One	2018-12-31	388	0.400954	3
10.1101/118786	2017-03-20	PMC5962340	10.7554/elife.27024	eLife	2018-04-12	388	2.45395	1
10.1101/298059	2018-04-10	PMC6519844	10.1371/journal.pcbi.1006986	PLoS_Comput_Biol	2019-05-03	388	0.756852	2
10.1101/257956	2018-02-02	PMC6415688	10.1038/s41588-019-0361-7	Nat_Genet	2019-02-25	388	1.65636	1
10.1101/268136	2018-02-19	PMC6418144	10.1038/s41598-019-40734-z	Sci_Rep	2019-03-14	388	1.0706	2
10.1101/478461	2018-11-27	PMC6924671	10.1371/journal.pone.0225756	PLoS_One	2019-12-20	388	0.22169	1
10.1101/306969	2018-04-24	PMC6698439	10.1016/j.jmb.2019.04.048	J_Mol_Biol	2019-05-17	388	1.01121	1
10.1101/348672	2018-06-16	PMC6616358	10.1038/s41467-019-10868-9	Nat_Commun	2019-07-09	388	1.16569	1
10.1101/145326	2017-06-02	PMC6025771	10.2147/dddt.s161748	Drug_Des_Devel_Ther	2018-06-25	388	1.2087	1
10.1101/115550	2017-03-12	PMC5885318	10.1186/s12859-018-2135-0	BMC_Bioinformatics	2018-04-04	388	0.647084	2
10.1101/413005	2018-09-10	PMC6776507	10.1038/s41398-019-0574-7	Transl_Psychiatry	2019-10-03	388	0.560358	1
10.1101/247437	2018-01-12	PMC6362086	10.1038/s41467-019-08333-8	Nat_Commun	2019-02-04	388	0.938802	3
10.1101/081323	2016-10-17	PMC5740987	10.1093/gigascience/gix107	Gigascience	2017-11-08	387	1.90511	2
10.1101/089003	2016-11-21	PMC5729420	10.1186/s12918-017-0517-y	BMC_Syst_Biol	2017-12-13	387	0.870793	1
10.1101/409094	2018-09-08	PMC6855684	10.1523/jneurosci.2005-18.2019	J_Neurosci	2019-09-30	387	0.347336	2
10.1101/317198	2018-05-08	PMC6542528	10.1371/journal.pone.0197644	PLoS_One	2019-05-30	387	1.42567	1
10.1101/161331	2017-07-10	PMC6089457	10.1371/journal.pcbi.1006315	PLoS_Comput_Biol	2018-08-01	387	0.972828	2
10.1101/212456	2017-11-01	PMC6251882	10.1038/s41467-018-07445-x	Nat_Commun	2018-11-23	387	0.522995	1
10.1101/151738	2017-06-19	PMC6075866	10.7554/elife.31657	eLife	2018-07-11	387	1.66779	2
10.1101/073957	2016-09-19	PMC5685192	10.1038/nature24265	Nature	2017-10-11	387	0.720229	1
10.1101/207852	2017-10-25	PMC6237398	10.1371/journal.pone.0207582	PLoS_One	2018-11-15	386	0.604826	1
10.1101/130153	2017-04-27	PMC5960154	10.1186/s12863-018-0617-8	BMC_Genet	2018-05-18	386	1.7028	2
10.1101/141267	2017-05-23	PMC6044908	10.7554/elife.32920	eLife	2018-06-13	386	1.62237	2
10.1101/396556	2018-08-21	PMC6739310	10.1038/s41467-019-11400-9	Nat_Commun	2019-09-11	386	0.725159	1
10.1101/210930	2017-10-29	PMC6242939	10.1038/s41467-018-07307-6	Nat_Commun	2018-11-19	386	0.785291	2
10.1101/252619	2018-01-24	PMC6376018	10.1038/s41598-019-39391-z	Sci_Rep	2019-02-14	386	0.869331	1
10.1101/126839	2017-04-18	PMC5943304	10.1038/s41598-018-25810-0	Sci_Rep	2018-05-09	386	0.652559	1
10.1101/009951	2014-10-03	PMC5410870	10.1186/s13059-015-0806-y	Genome_Biol	2015-10-24	386	0.501233	3
10.1101/003616	2014-03-27	PMC4401748	10.1371/journal.pone.0125906	PLoS_One	2015-04-17	386	0.560995	1
10.1101/143701	2017-05-30	PMC6010417	10.1038/s41467-018-04629-3	Nat_Commun	2018-06-20	386	1.63826	2
10.1101/364018	2018-07-06	PMC6723138	10.1534/g3.119.400537	G3_(Bethesda)	2019-07-27	386	0.596347	3
10.1101/143354	2017-05-29	PMC6029811	10.1371/journal.pbio.2006387	PLoS_Biol	2018-06-18	385	1.73714	3
10.1101/143826	2017-05-30	PMC6008045	10.7554/elife.37131	eLife	2018-06-19	385	0.977474	1
10.1101/240010	2017-12-26	PMC6333838	10.1038/s41598-018-37536-0	Sci_Rep	2019-01-15	385	0.974947	1
10.1101/263103	2018-02-12	PMC6503153	10.1016/j.neuroimage.2019.02.067	Neuroimage	2019-03-04	385	1.25143	2
10.1101/344929	2018-06-12	PMC6604381	10.1186/s12864-019-5851-6	BMC_Genomics	2019-07-02	385	3.83273	1
10.1101/325373	2018-05-17	PMC6649773	10.1093/nar/gkz497	Nucleic_Acids_Res	2019-06-06	385	0.835744	3
10.1101/247783	2018-01-15	PMC6361423	10.1371/journal.pcbi.1006579	PLoS_Comput_Biol	2019-02-04	385	0.78149	1
10.1101/096032	2017-01-12	PMC5906521	10.1007/s00285-018-1208-z	J_Math_Biol	2018-02-01	385	2.27481	3
10.1101/426999	2018-09-27	PMC6797223	10.1371/journal.pbio.3000485	PLoS_Biol	2019-10-17	385	1.90964	2
10.1101/501882	2018-12-20	PMC6952364	10.1038/s41467-019-14020-5	Nat_Commun	2020-01-09	385	1.029	1
10.1101/099598	2017-01-10	PMC5826794	10.1038/s41556-017-0028-5	Nat_Cell_Biol	2018-01-29	384	0.804455	1
10.1101/143149	2017-05-27	PMC6003963	10.1038/s41598-018-27634-4	Sci_Rep	2018-06-15	384	0.980533	3
10.1101/429761	2018-09-28	PMC6797476	10.1167/19.12.12	J_Vis	2019-10-17	384	0.949986	1
10.1101/403964	2018-08-30	PMC6750810	10.1167/19.11.8	J_Vis	2019-09-18	384	0.443176	1
10.1101/506485	2018-12-27	PMC6962154	10.1038/s41467-019-13932-6	Nat_Commun	2020-01-15	384	1.23057	2
10.1101/200972	2017-10-11	PMC6277202	10.7554/elife.36278	eLife	2018-10-30	384	1.71392	2
10.1101/213926	2017-11-10	PMC6656394	10.1080/2330443x.2018.1546634	Stat_Public_Policy_(Phila)	2018-11-29	384	0.649448	1
10.1101/008789	2014-09-04	PMC4580642	10.1371/journal.pgen.1005541	PLoS_Genet	2015-09-23	384	1.32586	4
10.1101/281006	2018-03-13	PMC6500473	10.1038/s41587-019-0074-6	Nat_Biotechnol	2019-04-01	384	1.28759	2
10.1101/223487	2017-11-21	PMC6288160	10.1038/s41467-018-07703-y	Nat_Commun	2018-12-10	384	0.568314	2
10.1101/308999	2018-04-26	PMC6616280	10.1523/jneurosci.2914-18.2019	J_Neurosci	2019-05-15	384	1.35563	2
10.1101/122879	2017-03-31	PMC5909259	10.1186/s12859-018-2141-2	BMC_Bioinformatics	2018-04-19	384	1.56512	2
10.1101/199323	2017-10-06	PMC6202410	10.1038/s41598-018-34136-w	Sci_Rep	2018-10-25	384	5.30849	1
10.1101/054288	2016-05-19	PMC5508256	10.1523/jneurosci.3771-16.2017	J_Neurosci	2017-06-07	384	0.744387	5
10.1101/243758	2018-01-05	PMC6404610	10.1534/g3.118.200017	G3_(Bethesda)	2019-01-24	384	0.4674	1
10.1101/368340	2018-07-13	PMC6671987	10.1038/s41467-019-11406-3	Nat_Commun	2019-08-01	384	3.45465	3
10.1101/262055	2018-02-08	PMC6393728	10.1128/msphere.00590-18	mSphere	2019-02-27	384	1.00098	4
10.1101/081653	2016-10-19	PMC5676043	10.1128/mbio.01612-17	mBio	2017-11-07	384	1.3046	1
10.1101/175430	2017-08-11	PMC6118313	10.1534/g3.118.200571	G3_(Bethesda)	2018-08-30	384	0.981234	1
10.1101/104703	2017-01-31	PMC5818568	10.1038/s41467-017-02717-4	Nat_Commun	2018-02-19	384	1.21765	1
10.1101/098798	2017-01-06	PMC5814679	10.1016/j.neuron.2017.12.034	Neuron	2018-01-24	383	0.811061	3
10.1101/177659	2017-08-18	PMC6752315	10.1038/s41436-018-0271-6	Genet_Med	2018-09-05	383	0.82119	2
10.1101/229104	2017-12-04	PMC6492170	10.1002/bit.26905	Biotechnol_Bioeng	2018-12-22	383	1.50429	1
10.1101/366823	2018-07-12	PMC6667447	10.1038/s41467-019-11284-9	Nat_Commun	2019-07-30	383	2.13505	3
10.1101/484220	2018-11-30	PMC6920141	10.1038/s41467-019-13666-5	Nat_Commun	2019-12-18	383	0.97129	1
10.1101/363242	2018-07-06	PMC6723120	10.1534/g3.119.400549	G3_(Bethesda)	2019-07-24	383	1.49916	2
10.1101/226506	2017-11-29	PMC6297357	10.1038/s41467-018-07740-7	Nat_Commun	2018-12-17	383	0.821372	1
10.1101/400747	2018-08-26	PMC6760814	10.1371/journal.pcbi.1007354	PLoS_Comput_Biol	2019-09-13	383	0.970115	2
10.1101/254888	2018-01-27	PMC6382696	10.3389/fphar.2019.00051	Front_Pharmacol	2019-02-14	383	0.315908	4
10.1101/181289	2017-08-27	PMC6138385	10.1371/journal.pone.0204123	PLoS_One	2018-09-14	383	0.84399	1
10.1101/153007	2017-06-21	PMC6053241	10.1371/journal.pcbi.1006322	PLoS_Comput_Biol	2018-07-09	383	1.12937	1
10.1101/032201	2015-11-18	PMC5150216	10.1038/ncomms13582	Nat_Commun	2016-12-05	383	0.907057	1
10.1101/243642	2018-01-05	PMC6343296	10.1186/s12864-018-5314-5	BMC_Genomics	2019-01-23	383	1.0641	2
10.1101/294686	2018-04-07	PMC6524963	10.7554/elife.41331	eLife	2019-04-25	383	1.37323	1
10.1101/440396	2018-10-10	PMC6821494	10.7554/elife.46966	eLife	2019-10-28	383	0.902399	1
10.1101/122325	2017-04-05	PMC5933800	10.1371/journal.pcbi.1006090	PLoS_Comput_Biol	2018-04-23	383	1.91183	1
10.1101/394627	2018-08-17	PMC6726654	10.1038/s41598-019-48967-8	Sci_Rep	2019-09-04	383	0.152211	1
10.1101/186056	2017-09-07	PMC6156859	10.1186/s12918-018-0608-4	BMC_Syst_Biol	2018-09-25	383	0.513428	2
10.1101/073056	2016-09-01	PMC5605711	10.1038/s41467-017-00257-5	Nat_Commun	2017-09-19	383	1.05237	2
10.1101/098558	2017-01-05	PMC5844298	10.1534/g3.117.300562	G3_(Bethesda)	2018-01-22	382	0.90685	1
10.1101/063362	2016-07-12	PMC5829145	10.1007/s00285-017-1167-9	J_Math_Biol	2017-07-29	382	5.35063	3
10.1101/110189	2017-02-21	PMC5877031	10.3390/ijerph15030486	Int_J_Environ_Res_Public_Health	2018-03-10	382	0.902457	4
10.1101/486985	2018-12-04	PMC6957856	10.1016/j.isci.2019.100792	iScience	2019-12-21	382	0.698632	2
10.1101/240317	2017-12-28	PMC6347330	10.1371/journal.pcbi.1006633	PLoS_Comput_Biol	2019-01-14	382	0.916113	2
10.1101/461723	2018-11-04	PMC6872593	10.1038/s41467-019-13244-9	Nat_Commun	2019-11-21	382	2.12355	1
10.1101/475889	2018-11-30	PMC6917748	10.1038/s41598-019-55777-5	Sci_Rep	2019-12-17	382	0.526236	2
10.1101/275529	2018-03-02	PMC6423278	10.1038/s41467-019-09177-y	Nat_Commun	2019-03-19	382	1.21922	1
10.1101/300848	2018-04-14	PMC6494498	10.1126/sciadv.aav9188	Sci_Adv	2019-05-01	382	0.710838	1
10.1101/298190	2018-04-14	PMC6495336	10.1128/msphere.00135-19	mSphere	2019-05-01	382	0.894824	3
10.1101/390088	2018-08-13	PMC6715735	10.1038/s41598-019-48379-8	Sci_Rep	2019-08-29	381	0.631289	3
10.1101/169862	2017-07-28	PMC6112680	10.1371/journal.pcbi.1006169	PLoS_Comput_Biol	2018-08-13	381	1.83703	1
10.1101/371039	2018-07-17	PMC6693785	10.1371/journal.pcbi.1007246	PLoS_Comput_Biol	2019-08-02	381	0.924289	5
10.1101/450072	2018-10-22	PMC6863560	10.1371/journal.ppat.1008144	PLoS_Pathog	2019-11-07	381	0.483589	1
10.1101/276568	2018-03-05	PMC6437560	10.3389/fnins.2019.00248	Front_Neurosci	2019-03-21	381	0.486316	2
10.1101/284968	2018-03-20	PMC6518042	10.3390/microorganisms7040101	Microorganisms	2019-04-05	381	1.30675	1
10.1101/026831	2015-09-15	PMC5045211	10.1371/journal.pgen.1006338	PLoS_Genet	2016-09-30	381	1.07382	2
10.1101/061374	2016-06-29	PMC5554349	10.1093/gigascience/gix054	Gigascience	2017-07-15	381	1.11412	1
10.1101/384826	2018-08-05	PMC6919571	10.1038/s41586-019-1506-7	Nature	2019-08-21	381	2.156	1
10.1101/232553	2017-12-12	PMC6372947	10.1016/j.stemcr.2018.12.006	Stem_Cell_Reports	2018-12-28	381	1.3902	1
10.1101/203760	2017-10-16	PMC6233921	10.1371/journal.pgen.1007731	PLoS_Genet	2018-11-01	381	1.04985	1
10.1101/316380	2018-05-07	PMC6727746	10.1091/mbc.e18-04-0270	Mol_Biol_Cell	2019-05-22	380	0.720964	2
10.1101/455428	2018-10-28	PMC6883844	10.1073/pnas.1905990116	Proc_Natl_Acad_Sci_U_S_A	2019-11-12	380	0.672668	1
10.1101/365734	2018-07-09	PMC6719697	10.1038/s41586-019-1414-x	Nature	2019-07-24	380	1.31663	1
10.1101/285858	2018-03-21	PMC6450952	10.1038/s41467-019-09407-3	Nat_Commun	2019-04-05	380	1.52011	2
10.1101/116970	2017-03-15	PMC5895046	10.1371/journal.pntd.0006368	PLoS_Negl_Trop_Dis	2018-03-30	380	0.516116	2
10.1101/102475	2017-01-24	PMC6175336	10.1002/gepi.22112	Genet_Epidemiol	2018-02-08	380	0.644949	2
10.1101/014415	2015-01-26	PMC4868272	10.1038/hdy.2016.7	Heredity_(Edinb)	2016-02-10	380	1.29726	2
10.1101/285106	2018-03-19	PMC6464245	10.1371/journal.ppat.1007698	PLoS_Pathog	2019-04-03	380	0.713549	1
10.1101/375212	2018-07-24	PMC6740200	10.1091/mbc.e18-10-0650	Mol_Biol_Cell	2019-08-07	379	1.13448	2
10.1101/462184	2018-11-05	PMC6897534	10.7554/elife.50036	eLife	2019-11-19	379	1.89575	2
10.1101/126052	2017-04-10	PMC5869155	10.1097/qad.0000000000001767	AIDS	2018-04-24	379	0.649009	1
10.1101/121665	2017-03-28	PMC5896105	10.1186/s12879-018-3073-1	BMC_Infect_Dis	2018-04-11	379	0.758075	1
10.1101/118448	2017-03-20	PMC5882895	10.1038/s41598-018-23861-x	Sci_Rep	2018-04-03	379	0.927804	3
10.1101/454777	2018-10-29	PMC6852897	10.1186/s12879-019-4566-2	BMC_Infect_Dis	2019-11-12	379	0.576036	4
10.1101/265611	2018-02-15	PMC6415866	10.1371/journal.pgen.1008001	PLoS_Genet	2019-03-01	379	0.898209	1
10.1101/033928	2015-12-08	PMC5430617	10.1093/molbev/msw283	Mol_Biol_Evol	2016-12-21	379	0.390486	3
10.1101/306696	2018-04-23	PMC6589077	10.1242/dev.172577	Development	2019-05-07	379	1.13584	2
10.1101/240440	2017-12-28	PMC6329501	10.1371/journal.pone.0208443	PLoS_One	2019-01-11	379	0.614702	1
10.1101/228999	2017-12-04	PMC6299538	10.1186/s12711-018-0438-2	Genet_Sel_Evol	2018-12-18	379	2.83054	1
10.1101/395954	2018-08-20	PMC6743779	10.1371/journal.pcbi.1007348	PLoS_Comput_Biol	2019-09-03	379	0.894748	3
10.1101/125500	2017-04-10	PMC5964650	10.1242/dev.155325	Development	2018-04-24	379	0.73832	1
10.1101/245217	2018-01-10	PMC6346546	10.1186/s13148-019-0615-3	Clin_Epigenetics	2019-01-24	379	0.843324	3
10.1101/122069	2017-03-29	PMC5978321	10.15252/embj.201796941	EMBO_J	2018-04-12	379	1.60903	2
10.1101/272427	2018-02-27	PMC6385081	10.1523/eneuro.0018-19.2019	eNeuro	2019-03-12	378	0.586356	3
10.1101/312496	2018-05-01	PMC6516643	10.1371/journal.pbio.2006741	PLoS_Biol	2019-05-14	378	1.36197	1
10.1101/378984	2018-07-27	PMC6926186	10.1016/j.ncrna.2019.08.001	Noncoding_RNA_Res	2019-08-09	378	1.01566	2
10.1101/196055	2017-09-29	PMC6185949	10.1038/s41398-018-0226-3	Transl_Psychiatry	2018-10-12	378	1.58691	2
10.1101/373241	2018-07-20	PMC6780289	10.3961/jpmph.19.132	J_Prev_Med_Public_Health	2019-08-02	378	0.863399	1
10.1101/118620	2017-03-24	PMC5963855	10.1242/dmm.030056	Dis_Model_Mech	2018-04-06	378	0.968976	1
10.1101/015214	2015-02-16	PMC4771175	10.1371/journal.pcbi.1004765	PLoS_Comput_Biol	2016-02-29	378	0.886065	3
10.1101/181875	2017-09-01	PMC6138936	10.1186/s13059-018-1512-3	Genome_Biol	2018-09-14	378	1.98674	3
10.1101/074799	2016-09-12	PMC5612454	10.1371/journal.pcbi.1005617	PLoS_Comput_Biol	2017-09-25	378	0.295856	2
10.1101/171660	2017-08-02	PMC6093599	10.1371/journal.pbio.2003805	PLoS_Biol	2018-08-15	378	1.82248	2
10.1101/058743	2016-06-13	PMC5485658	10.1186/s12918-017-0436-y	BMC_Syst_Biol	2017-06-26	378	0.882294	1
10.1101/371203	2018-07-19	PMC6697415	10.7554/elife.42950	eLife	2019-08-01	378	0.907808	2
10.1101/297960	2018-04-09	PMC6504099	10.1371/journal.pcbi.1006842	PLoS_Comput_Biol	2019-04-22	378	0.235781	2
10.1101/176628	2017-08-15	PMC6113591	10.1128/msystems.00084-18	mSystems	2018-08-28	378	1.17285	5
10.1101/198564	2017-10-06	PMC6195268	10.1371/journal.pone.0205388	PLoS_One	2018-10-19	378	0.676858	1
10.1101/450163	2018-10-22	PMC6855570	10.1371/journal.pcbi.1007424	PLoS_Comput_Biol	2019-11-04	378	0.807911	1
10.1101/136564	2017-05-10	PMC5966898	10.1186/s13073-018-0545-2	Genome_Med	2018-05-23	378	0.335835	7
10.1101/192567	2017-09-23	PMC6210734	10.3390/cancers10100371	Cancers_(Basel)	2018-10-05	377	0.949679	5
10.1101/441907	2018-10-19	PMC6822717	10.1371/journal.pgen.1008353	PLoS_Genet	2019-10-31	377	0.716397	1
10.1101/220038	2017-11-16	PMC6308892	10.1002/ece3.4563	Ecol_Evol	2018-11-28	377	0.700272	2
10.1101/383950	2018-08-03	PMC6696682	10.1186/s12864-019-5957-x	BMC_Genomics	2019-08-15	377	0.782225	1
10.1101/152405	2017-06-20	PMC6028090	10.1371/journal.pone.0199012	PLoS_One	2018-07-02	377	0.707411	5
10.1101/254136	2018-01-25	PMC6408370	10.1098/rsos.181273	R_Soc_Open_Sci	2019-02-06	377	0.747106	1
10.1101/345223	2018-06-12	PMC6587167	10.7150/thno.32615	Theranostics	2019-06-24	377	0.693108	1
10.1101/294678	2018-04-04	PMC6469060	10.1186/s12859-019-2744-2	BMC_Bioinformatics	2019-04-16	377	0.873914	1
10.1101/504001	2018-12-21	PMC6940143	10.1371/journal.pone.0226102	PLoS_One	2020-01-02	377	0.779182	1
10.1101/052001	2016-05-06	PMC5556704	10.1093/nar/gkx398	Nucleic_Acids_Res	2017-05-18	377	1.62824	2
10.1101/124529	2017-04-05	PMC5903666	10.1371/journal.pone.0195532	PLoS_One	2018-04-17	377	2.04973	2
10.1101/129007	2017-04-20	PMC5951592	10.1371/journal.pcbi.1006122	PLoS_Comput_Biol	2018-05-02	377	0.550519	5
10.1101/159806	2017-07-07	PMC6052604	10.1186/s12862-018-1230-1	BMC_Evol_Biol	2018-07-18	376	0.406467	2
10.1101/307074	2018-04-25	PMC6501324	10.1186/s12866-019-1458-y	BMC_Microbiol	2019-05-06	376	1.21992	1
10.1101/388611	2018-08-12	PMC6707220	10.1038/s41467-019-11680-1	Nat_Commun	2019-08-23	376	1.57646	1
10.1101/249011	2018-01-17	PMC6366721	10.1371/journal.pcbi.1006723	PLoS_Comput_Biol	2019-01-28	376	0.864779	2
10.1101/335703	2018-05-31	PMC6693889	10.1016/j.neuron.2019.05.022	Neuron	2019-06-11	376	1.42598	2
10.1101/227249	2017-11-30	PMC6365300	10.1093/gigascience/giy154	Gigascience	2018-12-11	376	0.977063	1
10.1101/100610	2017-01-15	PMC5802943	10.1371/journal.pntd.0006146	PLoS_Negl_Trop_Dis	2018-01-26	376	1.71126	3
10.1101/164335	2017-07-19	PMC6111791	10.3390/jcm7080188	J_Clin_Med	2018-07-30	376	0.984286	6
10.1101/294959	2018-04-06	PMC6488101	10.1371/journal.pcbi.1006713	PLoS_Comput_Biol	2019-04-17	376	0.399902	2
10.1101/516666	2019-01-10	PMC6972916	10.1038/s41467-019-14253-4	Nat_Commun	2020-01-21	376	0.638456	1
10.1101/226597	2017-11-29	PMC6288878	10.1186/s12859-018-2489-3	BMC_Bioinformatics	2018-12-10	376	1.5198	1
10.1101/026153	2015-09-06	PMC5580432	10.12688/f1000research.9611.3	F1000Res	2016-09-16	376	1.34409	2
10.1101/011809	2014-11-26	PMC4696895	10.1038/ng.3464	Nat_Genet	2015-12-07	376	0.994662	2
10.1101/340919	2018-06-08	PMC6584256	10.1126/sciadv.aau6108	Sci_Adv	2019-06-19	376	0.61162	1
10.1101/213611	2017-11-22	PMC6286384	10.1016/j.devcel.2018.11.009	Dev_Cell	2018-12-03	376	1.56188	1
10.1101/223669	2017-11-22	PMC6292649	10.1371/journal.pcbi.1006617	PLoS_Comput_Biol	2018-12-03	376	0.785189	2
10.1101/484394	2018-12-02	PMC6905872	10.1126/sciadv.aaw3413	Sci_Adv	2019-12-12	375	0.524937	1
10.1101/134700	2017-05-05	PMC5958423	10.1177/2331216518775568	Trends_Hear	2018-05-15	375	0.966077	2
10.1101/029801	2015-10-23	PMC5101599	10.7717/peerj.2646	PeerJ	2016-11-01	375	0.551921	4
10.1101/457044	2018-11-04	PMC6948859	10.1172/jci.insight.126315	JCI_Insight	2019-11-14	375	1.33905	2
10.1101/027409	2015-10-22	PMC5086940	10.1038/srep36158	Sci_Rep	2016-10-31	375	0.778565	1
10.1101/491860	2018-12-10	PMC6915905	10.1590/1414-431x20198659	Braz_J_Med_Biol_Res	2019-12-20	375	0.655496	1
10.1101/193391	2017-09-24	PMC6171913	10.1371/journal.pone.0204999	PLoS_One	2018-10-04	375	1.16712	2
10.1101/157800	2017-06-29	PMC6037733	10.1038/s41467-018-05069-9	Nat_Commun	2018-07-09	375	1.33823	1
10.1101/030148	2015-10-30	PMC5100956	10.1371/journal.pgen.1006340	PLoS_Genet	2016-11-08	375	0.884711	3
10.1101/091223	2016-12-02	PMC5725501	10.1038/s41467-017-02124-9	Nat_Commun	2017-12-11	374	0.367966	2
10.1101/228155	2017-12-03	PMC6662294	10.1093/bioinformatics/bty992	Bioinformatics	2018-12-12	374	1.23005	2
10.1101/166934	2017-07-21	PMC6066925	10.1186/s13059-018-1483-4	Genome_Biol	2018-07-30	374	1.3242	1
10.1101/108241	2017-02-13	PMC5823476	10.1371/journal.ppat.1006869	PLoS_Pathog	2018-02-22	374	0.801138	1
10.1101/199315	2017-10-06	PMC6364131	10.1016/j.gpb.2018.08.003	Genomics_Proteomics_Bioinformatics	2018-10-15	374	0.67246	1
10.1101/330589	2018-05-25	PMC6547530	10.1186/s12985-019-1165-1	Virol_J	2019-06-03	374	0.790173	1
10.1101/118364	2017-03-20	PMC5902166	10.7554/elife.34831	eLife	2018-03-29	374	1.79037	2
10.1101/275172	2018-03-02	PMC6414440	10.1523/eneuro.0337-18.2019	eNeuro	2019-03-11	374	0.771699	2
10.1101/309047	2018-04-30	PMC6612806	10.1093/bioinformatics/btz377	Bioinformatics	2019-05-09	374	0.480008	2
10.1101/054908	2016-05-24	PMC5456395	10.1371/journal.pone.0178821	PLoS_One	2017-06-02	374	1.14685	2
10.1101/023358	2015-07-27	PMC5010906	10.1093/gbe/evw172	Genome_Biol_Evol	2016-08-04	374	0.768487	2
10.1101/070672	2016-08-22	PMC5779232	10.7554/elife.26642	eLife	2017-08-31	374	1.46268	2
10.1101/174011	2017-08-11	PMC6100727	10.1186/s13059-018-1503-4	Genome_Biol	2018-08-20	374	1.15027	1
10.1101/166488	2017-07-21	PMC6085071	10.1371/journal.pgen.1007533	PLoS_Genet	2018-07-30	374	1.42905	2
10.1101/329854	2018-05-25	PMC6550369	10.1128/msystems.00290-19	mSystems	2019-06-03	374	0.918551	1
10.1101/152553	2017-06-20	PMC6138692	10.1038/s41431-018-0177-4	Eur_J_Hum_Genet	2018-06-28	373	0.503399	1
10.1101/501502	2018-12-19	PMC6933617	10.1186/s12859-019-3280-9	BMC_Bioinformatics	2019-12-27	373	1.63197	2
10.1101/069468	2016-08-14	PMC5567537	10.1371/journal.pone.0183632	PLoS_One	2017-08-22	373	0.575246	2
10.1101/501437	2018-12-19	PMC6934725	10.1038/s41598-019-56600-x	Sci_Rep	2019-12-27	373	1.65176	1
10.1101/161869	2017-09-17	PMC6222563	10.1534/g3.118.200446	G3_(Bethesda)	2018-09-25	373	1.30446	1
10.1101/273458	2018-02-28	PMC6418040	10.3389/fphys.2019.00176	Front_Physiol	2019-03-08	373	1.33259	1
10.1101/013474	2015-01-07	PMC4714911	10.1371/journal.pgen.1005703	PLoS_Genet	2016-01-15	373	0.921774	2
10.1101/079095	2016-10-04	PMC5638955	10.1038/s41467-017-01007-3	Nat_Commun	2017-10-12	373	0.763893	2
10.1101/343236	2018-06-10	PMC6591264	10.3389/fpubh.2019.00150	Front_Public_Health	2019-06-18	373	0.392954	1
10.1101/131318	2017-04-26	PMC5967866	10.7554/elife.27829	eLife	2018-05-04	373	0.777912	2
10.1101/090332	2016-11-29	PMC6030950	10.1093/bioinformatics/btx792	Bioinformatics	2017-12-07	373	1.17306	2
10.1101/184473	2017-09-05	PMC6182179	10.1093/nar/gky828	Nucleic_Acids_Res	2018-09-13	373	1.25031	2
10.1101/214981	2017-11-06	PMC6279406	10.1084/jem.20172018	J_Exp_Med	2018-11-14	373	0.834676	1
10.1101/050757	2016-04-28	PMC5427497	10.1534/g3.116.033654	G3_(Bethesda)	2017-05-05	372	1.35806	1
10.1101/285544	2018-03-20	PMC6436691	10.1371/journal.pone.0212493	PLoS_One	2019-03-27	372	0.142739	1
10.1101/064345	2016-07-17	PMC5524760	10.1038/s41598-017-06547-8	Sci_Rep	2017-07-24	372	1.0146	2
10.1101/222281	2017-12-03	PMC6324880	10.7554/elife.38844	eLife	2018-12-10	372	1.23468	1
10.1101/134775	2017-05-08	PMC5952444	10.1186/s12885-018-4438-y	BMC_Cancer	2018-05-15	372	1.09453	4
10.1101/013888	2015-01-19	PMC4727884	10.1371/journal.pgen.1005793	PLoS_Genet	2016-01-26	372	0.635284	1
10.1101/123927	2017-04-04	PMC5895786	10.1038/s41467-018-03635-9	Nat_Commun	2018-04-11	372	0.710863	1
10.1101/097758	2017-01-02	PMC5789911	10.1073/pnas.1710709115	Proc_Natl_Acad_Sci_U_S_A	2018-01-09	372	2.10608	1
10.1101/298588	2018-04-10	PMC6468110	10.1523/jneurosci.1143-18.2019	J_Neurosci	2019-04-17	372	0.616733	1
10.1101/412833	2018-09-10	PMC6748947	10.1038/s41467-019-11950-y	Nat_Commun	2019-09-17	372	2.13288	1
10.1101/373514	2018-07-22	PMC6687190	10.1371/journal.pbio.3000403	PLoS_Biol	2019-07-29	372	0.728273	1
10.1101/474304	2018-11-19	PMC6901956	10.3389/fcimb.2019.00405	Front_Cell_Infect_Microbiol	2019-11-26	372	0.342549	2
10.1101/233882	2017-12-13	PMC6299283	10.1038/s42003-018-0235-z	Commun_Biol	2018-12-19	371	1.62524	3
10.1101/452979	2018-10-25	PMC6823381	10.1038/s41467-019-12891-2	Nat_Commun	2019-10-31	371	1.76666	2
10.1101/005546	2014-05-26	PMC4464605	10.1186/1471-2105-16-s9-s2	BMC_Bioinformatics	2015-06-01	371	0.982155	1
10.1101/307371	2018-04-25	PMC6532511	10.1098/rspb.2019.0128	Proc_Biol_Sci	2019-05-01	371	1.71733	3
10.1101/046508	2016-03-31	PMC5384229	10.1038/ncomms14825	Nat_Commun	2017-04-06	371	0.809611	1
10.1101/279539	2018-03-09	PMC6420604	10.1038/s41467-019-08933-4	Nat_Commun	2019-03-15	371	0.391447	1
10.1101/260133	2018-03-27	PMC6444434	10.1186/s40035-019-0152-1	Transl_Neurodegener	2019-04-02	371	1.94535	1
10.1101/102129	2017-01-21	PMC6005153	10.1093/sysbio/syy006	Syst_Biol	2018-01-27	371	1.58618	2
10.1101/318709	2018-05-10	PMC6675937	10.1016/j.molcel.2019.04.034	Mol_Cell	2019-05-16	371	0.674005	2
10.1101/230474	2017-12-07	PMC6314628	10.1371/journal.pcbi.1006498	PLoS_Comput_Biol	2018-12-13	371	0.46654	1
10.1101/119636	2017-03-22	PMC5891060	10.1371/journal.pcbi.1006080	PLoS_Comput_Biol	2018-03-28	371	0.319964	2
10.1101/340224	2018-06-06	PMC6561925	10.1038/s41467-019-10581-7	Nat_Commun	2019-06-12	371	0.489615	1
10.1101/025536	2015-09-10	PMC5585995	10.1093/gbe/evw223	Genome_Biol_Evol	2016-09-15	371	0.233503	5
10.1101/184325	2017-09-04	PMC6129954	10.15252/msb.20178102	Mol_Syst_Biol	2018-09-10	371	0.641208	2
10.1101/119867	2017-03-23	PMC5876018	10.7554/elife.26947	eLife	2018-03-29	371	1.92861	1
10.1101/278762	2018-03-08	PMC6547432	10.1093/nar/gkz156	Nucleic_Acids_Res	2019-03-14	371	1.37449	2
10.1101/466201	2018-11-08	PMC6857279	10.1186/s13059-019-1832-y	Genome_Biol	2019-11-14	371	0.728001	2
10.1101/396341	2018-08-20	PMC6709893	10.1371/journal.pone.0221471	PLoS_One	2019-08-26	371	0.482	3
10.1101/517029	2019-01-10	PMC6965110	10.1038/s41598-019-57235-8	Sci_Rep	2020-01-16	371	0.932253	1
10.1101/304097	2018-04-18	PMC6511029	10.1073/pnas.1819301116	Proc_Natl_Acad_Sci_U_S_A	2019-04-24	371	1.0341	1
10.1101/512962	2019-01-08	PMC6957346	10.1371/journal.pone.0227642	PLoS_One	2020-01-13	370	1.87027	2
10.1101/477695	2018-11-30	PMC6894346	10.1186/s12916-019-1450-2	BMC_Med	2019-12-05	370	1.05396	2
10.1101/351569	2018-06-20	PMC6592686	10.7554/elife.42989	eLife	2019-06-25	370	1.44778	2
10.1101/087007	2016-11-10	PMC5717342	10.1098/rsob.170153	Open_Biol	2017-11-15	370	0.726146	2
10.1101/345389	2018-06-12	PMC6580577	10.1186/s12868-019-0511-y	BMC_Neurosci	2019-06-17	370	1.52136	1
10.1101/438218	2018-10-09	PMC6826513	10.3390/genes10100807	Genes_(Basel)	2019-10-14	370	0.812787	2
10.1101/440164	2018-10-10	PMC6814242	10.1371/journal.pbio.3000498	PLoS_Biol	2019-10-15	370	2.13149	2
10.1101/487439	2018-12-04	PMC6901017	10.15252/msb.20198831	Mol_Syst_Biol	2019-12-09	370	0.699449	1
10.1101/195081	2017-09-27	PMC6168169	10.1371/journal.pone.0204989	PLoS_One	2018-10-02	370	1.38324	2
10.1101/439356	2018-10-09	PMC6867820	10.1523/jneurosci.2599-18.2019	J_Neurosci	2019-10-14	370	0.61809	3
10.1101/302554	2018-04-18	PMC6478907	10.1038/s41467-019-09670-4	Nat_Commun	2019-04-23	370	1.5346	2
10.1101/075341	2016-09-15	PMC5611364	10.3389/fncel.2017.00289	Front_Cell_Neurosci	2017-09-20	370	0.680217	1
10.1101/160960	2017-07-08	PMC6045855	10.1186/s12864-018-4903-7	BMC_Genomics	2018-07-13	370	1.05419	1
10.1101/134528	2017-05-05	PMC5944917	10.1371/journal.pgen.1007162	PLoS_Genet	2018-05-10	370	0.489863	2
10.1101/493882	2018-12-13	PMC6917805	10.1038/s41467-019-13549-9	Nat_Commun	2019-12-17	369	1.15115	1
10.1101/223503	2017-11-22	PMC6261030	10.1371/journal.pone.0205801	PLoS_One	2018-11-26	369	0.521249	1
10.1101/436360	2018-10-05	PMC6863624	10.7554/elife.42599	eLife	2019-10-09	369	1.42711	2
10.1101/202622	2017-10-13	PMC6192621	10.1371/journal.pone.0205608	PLoS_One	2018-10-17	369	0.404853	1
10.1101/429407	2018-09-28	PMC6837201	10.1098/rsos.190019	R_Soc_Open_Sci	2019-10-02	369	0.66234	1
10.1101/221366	2017-11-17	PMC6248924	10.1371/journal.pone.0206544	PLoS_One	2018-11-21	369	2.40522	2
10.1101/043257	2016-03-11	PMC5351169	10.1186/s12920-017-0245-6	BMC_Med_Genomics	2017-03-15	369	0.627325	2
10.1101/145771	2017-06-07	PMC5995932	10.1038/s41598-018-27189-4	Sci_Rep	2018-06-11	369	0.913753	4
10.1101/368985	2018-07-13	PMC6636163	10.1186/s13100-019-0171-6	Mob_DNA	2019-07-17	369	1.28297	1
10.1101/174201	2017-08-09	PMC6130818	10.1038/s41588-018-0179-8	Nat_Genet	2018-08-13	369	1.76093	2
10.1101/371286	2018-07-18	PMC6645510	10.1371/journal.pone.0219006	PLoS_One	2019-07-22	369	1.04289	1
10.1101/066563	2016-07-28	PMC5607900	10.1039/c7sc00615b	Chem_Sci	2017-08-01	369	1.10738	3
10.1101/393074	2018-08-16	PMC6821342	10.1093/nar/gkz748	Nucleic_Acids_Res	2019-08-20	369	0.387903	2
10.1101/102525	2017-02-17	PMC5927772	10.7554/elife.34560	eLife	2018-02-21	369	1.77094	2
10.1101/020503	2015-06-08	PMC4943196	10.1093/gbe/evw125	Genome_Biol_Evol	2016-06-11	369	0.351808	3
10.1101/457226	2018-10-30	PMC6870988	10.1016/j.celrep.2019.09.052	Cell_Rep	2019-11-03	369	2.11089	1
10.1101/405480	2018-08-31	PMC6742907	10.3389/fpsyg.2019.02001	Front_Psychol	2019-09-04	369	1.5988	2
10.1101/004101	2014-04-11	PMC4427941	10.1186/s13059-015-0645-x	Genome_Biol	2015-04-15	369	0.434088	1
10.1101/225342	2017-11-27	PMC6269478	10.1038/s41467-018-07641-9	Nat_Commun	2018-11-30	368	0.529326	1
10.1101/379776	2018-07-29	PMC6706197	10.1002/ece3.5437	Ecol_Evol	2019-08-01	368	2.3277	1
10.1101/372615	2018-07-19	PMC6675124	10.1371/journal.ppat.1007940	PLoS_Pathog	2019-07-22	368	0.764153	2
10.1101/143636	2017-06-30	PMC6142200	10.1073/pnas.1720995115	Proc_Natl_Acad_Sci_U_S_A	2018-07-03	368	0.986561	2
10.1101/293621	2018-04-02	PMC6450620	10.1371/journal.pone.0214875	PLoS_One	2019-04-05	368	0.621478	1
10.1101/258616	2018-02-01	PMC6361963	10.1038/s41598-018-37151-z	Sci_Rep	2019-02-04	368	0.901709	2
10.1101/143552	2017-05-29	PMC6018918	10.1093/cercor/bhy058	Cereb_Cortex	2018-06-01	368	1.63563	4
10.1101/326579	2018-05-21	PMC6558382	10.3389/fmicb.2019.01043	Front_Microbiol	2019-05-24	368	0.730254	1
10.1101/437665	2018-10-08	PMC6790056	10.1186/s13059-019-1812-2	Genome_Biol	2019-10-11	368	0.817435	1
10.1101/393876	2018-08-17	PMC6716532	10.1016/j.celrep.2019.07.084	Cell_Rep	2019-08-20	368	3.06632	4
10.1101/319046	2018-05-10	PMC6601868	10.1093/gbe/evz103	Genome_Biol_Evol	2019-05-13	368	1.37267	2
10.1101/419978	2018-09-17	PMC6763609	10.3389/fnins.2019.01007	Front_Neurosci	2019-09-20	368	1.19719	1
10.1101/086462	2016-11-08	PMC5776469	10.1038/ismej.2017.190	ISME_J	2017-11-10	367	1.64288	3
10.1101/283614	2018-03-16	PMC6423720	10.15252/msb.20188604	Mol_Syst_Biol	2019-03-18	367	1.57847	1
10.1101/040626	2016-02-22	PMC5371648	10.1007/s00239-017-9781-0	J_Mol_Evol	2017-02-23	367	1.10471	2
10.1101/344242	2018-06-11	PMC6624216	10.1016/j.gpb.2018.10.003	Genomics_Proteomics_Bioinformatics	2019-06-13	367	0.792598	2
10.1101/109371	2017-02-17	PMC5866773	10.1038/s41559-018-0478-6	Nat_Ecol_Evol	2018-02-19	367	0.907089	1
10.1101/146696	2017-07-04	PMC6084406	10.1016/j.stem.2018.06.014	Cell_Stem_Cell	2018-07-06	367	2.31444	1
10.1101/197814	2017-10-03	PMC6173764	10.1038/s41598-018-33180-w	Sci_Rep	2018-10-05	367	1.2675	1
10.1101/182550	2017-08-30	PMC6449756	10.1093/bioinformatics/bty772	Bioinformatics	2018-09-01	367	0.423442	1
10.1101/408757	2018-09-04	PMC6731271	10.1038/s41467-019-11962-8	Nat_Commun	2019-09-06	367	1.86969	1
10.1101/104307	2017-01-30	PMC5811045	10.1371/journal.pbio.2003127	PLoS_Biol	2018-02-01	367	1.06911	2
10.1101/370916	2018-07-17	PMC6692051	10.1371/journal.pcbi.1007188	PLoS_Comput_Biol	2019-07-19	367	0.481763	1
10.1101/364299	2018-07-08	PMC6851548	10.1111/mmi.14350	Mol_Microbiol	2019-07-10	367	1.33335	3
10.1101/092700	2016-12-09	PMC5725583	10.1038/s41467-017-01952-z	Nat_Commun	2017-12-11	367	2.66726	1
10.1101/030908	2015-11-07	PMC5100933	10.1371/journal.pone.0165899	PLoS_One	2016-11-08	367	1.59708	2
10.1101/207696	2017-10-23	PMC6200392	10.7554/elife.32595	eLife	2018-10-24	366	1.26381	1
10.1101/413740	2018-09-17	PMC6900874	10.1113/jp278416	J_Physiol	2019-09-18	366	2.95784	1
10.1101/092874	2016-12-09	PMC5714271	10.1038/ng.3959	Nat_Genet	2017-12-10	366	0.780856	2
10.1101/278408	2018-03-07	PMC6408862	10.1186/s12864-019-5578-4	BMC_Genomics	2019-03-08	366	1.43207	1
10.1101/326223	2018-05-19	PMC6527554	10.1038/s41598-019-43935-8	Sci_Rep	2019-05-20	366	3.04937	3
10.1101/118919	2017-03-21	PMC5864873	10.1038/s41467-018-03608-y	Nat_Commun	2018-03-22	366	1.45152	3
10.1101/331256	2018-05-28	PMC6540383	10.1186/s12859-019-2900-8	BMC_Bioinformatics	2019-05-29	366	0.700226	1
10.1101/475715	2018-11-27	PMC6883044	10.1038/s41598-019-54206-x	Sci_Rep	2019-11-28	366	0.87401	2
10.1101/477943	2018-11-26	PMC6926531	10.3390/ijerph16234713	Int_J_Environ_Res_Public_Health	2019-11-27	366	0.500136	1
10.1101/038018	2016-01-27	PMC5333190	10.1186/s12859-016-1426-6	BMC_Bioinformatics	2017-01-27	366	1.67009	1
10.1101/239749	2017-12-25	PMC6306246	10.1371/journal.pone.0209648	PLoS_One	2018-12-26	366	0.562333	2
10.1101/352450	2018-06-20	PMC6584510	10.1186/s12859-019-2838-x	BMC_Bioinformatics	2019-06-20	365	1.29563	1
10.1101/160739	2017-07-10	PMC6048556	10.1073/pnas.1722299115	Proc_Natl_Acad_Sci_U_S_A	2018-07-10	365	1.29944	2
10.1101/280511	2018-03-12	PMC6430420	10.1371/journal.pcbi.1006834	PLoS_Comput_Biol	2019-03-12	365	0.778029	3
10.1101/115436	2017-03-09	PMC5862484	10.1371/journal.pcbi.1006002	PLoS_Comput_Biol	2018-03-09	365	0.117733	3
10.1101/051821	2016-05-04	PMC5461030	10.1083/jcb.201701074	J_Cell_Biol	2017-05-04	365	0.359857	3
10.1101/379123	2018-07-29	PMC6662662	10.1038/s41598-019-47440-w	Sci_Rep	2019-07-29	365	0.556586	1
10.1101/084137	2016-11-07	PMC5677006	10.1038/s41467-017-01285-x	Nat_Commun	2017-11-07	365	0.657619	2
10.1101/011775	2014-11-25	PMC4659541	10.1371/journal.pone.0142503	PLoS_One	2015-11-25	365	1.04213	1
10.1101/254003	2018-01-25	PMC6346534	10.1186/s12859-018-2590-7	BMC_Bioinformatics	2019-01-25	365	2.0104	1
10.1101/220665	2017-11-16	PMC6239331	10.1371/journal.pone.0207704	PLoS_One	2018-11-16	365	0.945267	1
10.1101/435370	2018-10-04	PMC6776548	10.1038/s41540-019-0113-4	NPJ_Syst_Biol_Appl	2019-10-03	364	0.919351	3
10.1101/163030	2017-07-13	PMC6043984	10.1186/s13072-018-0210-4	Epigenetics_Chromatin	2018-07-12	364	0.529803	2
10.1101/349019	2018-06-15	PMC6573810	10.7717/peerj.7168	PeerJ	2019-06-14	364	1.57676	7
10.1101/083238	2016-10-25	PMC5655831	10.1186/s12859-017-1874-7	BMC_Bioinformatics	2017-10-24	364	0.834675	1
10.1101/194753	2017-09-27	PMC6282550	10.1111/evo.13593	Evolution	2018-09-26	364	1.13936	3
10.1101/273136	2018-02-28	PMC6393555	10.1038/s41598-019-39243-w	Sci_Rep	2019-02-27	364	1.96673	1
10.1101/491936	2018-12-10	PMC6968873	10.1371/journal.pcbi.1007360	PLoS_Comput_Biol	2019-12-09	364	0.449349	1
10.1101/415018	2018-09-13	PMC6742470	10.1371/journal.pone.0222459	PLoS_One	2019-09-12	364	2.33715	2
10.1101/275412	2018-03-05	PMC6417745	10.1371/journal.pcbi.1006729	PLoS_Comput_Biol	2019-03-04	364	0.248011	5
10.1101/275420	2018-03-02	PMC6397000	10.7554/elife.44487	eLife	2019-03-01	364	1.25343	2
10.1101/377267	2018-07-25	PMC6656778	10.1038/s41467-019-10936-0	Nat_Commun	2019-07-24	364	2.06912	3
10.1101/198689	2017-10-05	PMC6172730	10.1186/s13059-018-1504-3	Genome_Biol	2018-10-04	364	1.59748	1
10.1101/004259	2014-04-23	PMC4406848	10.1371/journal.pone.0121607	PLoS_One	2015-04-22	364	0.621017	2
10.1101/350199	2018-06-19	PMC6592977	10.1007/s10548-019-00708-w	Brain_Topogr	2019-06-17	363	4.37543	3
10.1101/522631	2019-01-17	PMC6961891	10.1371/journal.pcbi.1007542	PLoS_Comput_Biol	2020-01-15	363	1.22835	2
10.1101/089219	2016-11-22	PMC5707795	10.1523/eneuro.0212-17.2017	eNeuro	2017-11-20	363	0.829207	5
10.1101/068692	2016-08-10	PMC5548487	10.7554/elife.25818	eLife	2017-08-08	363	0.957306	3
10.1101/051979	2016-05-06	PMC5461904	10.12688/f1000research.9544.2	F1000Res	2017-05-04	363	1.22838	2
10.1101/103010	2017-01-25	PMC5778797	10.1186/s12864-018-4447-x	BMC_Genomics	2018-01-23	363	1.28262	1
10.1101/356238	2018-06-27	PMC6613042	10.1016/j.celrep.2019.05.095	Cell_Rep	2019-06-25	363	2.32041	1
10.1101/043612	2016-03-15	PMC5514890	10.18632/oncotarget.16144	Oncotarget	2017-03-13	363	2.18512	4
10.1101/230375	2017-12-07	PMC6385977	10.1534/g3.118.200798	G3_(Bethesda)	2018-12-05	363	0.848815	2
10.1101/237693	2017-12-21	PMC6300015	10.1186/s13059-018-1603-1	Genome_Biol	2018-12-19	363	1.45939	1
10.1101/182600	2017-08-30	PMC6164039	10.3390/ijms19092553	Int_J_Mol_Sci	2018-08-28	363	0.452304	2
10.1101/021113	2015-06-18	PMC4923534	10.1155/2016/2175896	Adv_Pharmacol_Sci	2016-06-14	362	0.248198	2
10.1101/324939	2018-05-17	PMC6541353	10.3762/bjnano.10.104	Beilstein_J_Nanotechnol	2019-05-14	362	1.15185	1
10.1101/299958	2018-04-11	PMC6486448	10.1038/s41593-019-0374-7	Nat_Neurosci	2019-04-08	362	0.531754	2
10.1101/278234	2018-03-09	PMC6760607	10.1038/s41366-018-0262-3	Int_J_Obes_(Lond)	2019-03-06	362	1.56072	1
10.1101/470815	2018-11-16	PMC6628660	10.1073/pnas.1819016116	Proc_Natl_Acad_Sci_U_S_A	2019-11-13	362	0.64313	1
10.1101/145953	2017-06-04	PMC5984343	10.1186/s12575-018-0076-7	Biol_Proced_Online	2018-06-01	362	1.114	1
10.1101/191205	2017-09-20	PMC6153687	10.1007/s11306-018-1426-9	Metabolomics	2018-09-17	362	1.30568	3
10.1101/480608	2018-11-29	PMC6901947	10.3389/fphar.2019.01384	Front_Pharmacol	2019-11-26	362	0.527254	2
10.1101/154641	2017-06-23	PMC6054225	10.1093/gbe/evy121	Genome_Biol_Evol	2018-06-20	362	0.583203	1
10.1101/080556	2016-10-12	PMC5674878	10.1083/jcb.201610039	J_Cell_Biol	2017-10-09	362	0.591715	2
10.1101/412080	2018-09-08	PMC6868361	10.1093/nar/gkz789	Nucleic_Acids_Res	2019-09-05	362	0.608143	5
10.1101/384933	2018-08-06	PMC6677775	10.1038/s41598-019-47359-2	Sci_Rep	2019-08-02	361	2.97077	2
10.1101/393231	2018-08-30	PMC6709553	10.1186/s13059-019-1776-2	Genome_Biol	2019-08-26	361	1.06936	2
10.1101/230920	2017-12-08	PMC6279738	10.1038/s41467-018-07642-8	Nat_Commun	2018-12-04	361	1.50761	3
10.1101/468421	2018-11-12	PMC6841675	10.1038/s41467-019-13074-9	Nat_Commun	2019-11-08	361	1.55005	3
10.1101/183152	2017-08-31	PMC6110727	10.1038/s41598-018-30314-y	Sci_Rep	2018-08-27	361	0.94178	1
10.1101/037689	2016-01-22	PMC5240389	10.1186/s13062-016-0172-z	Biol_Direct	2017-01-17	361	1.32448	2
10.1101/501460	2018-12-24	PMC6933017	10.3389/fgene.2019.01196	Front_Genet	2019-12-20	361	1.30222	2
10.1101/349191	2018-06-18	PMC6613435	10.7717/peerj.6685	PeerJ	2019-06-14	361	0.648506	1
10.1101/017921	2015-04-13	PMC4825616	10.3389/fnins.2016.00144	Front_Neurosci	2016-04-08	361	0.548671	2
10.1101/423863	2018-09-21	PMC6748960	10.1038/s41598-019-49670-4	Sci_Rep	2019-09-17	361	1.62651	1
10.1101/089961	2016-11-27	PMC5701452	10.1186/s13756-017-0277-x	Antimicrob_Resist_Infect_Control	2017-11-23	361	1.70152	1
10.1101/147736	2017-06-12	PMC6007955	10.18632/oncotarget.25512	Oncotarget	2018-06-08	361	1.02224	1
10.1101/163394	2017-07-14	PMC6039173	10.7554/elife.36584	eLife	2018-07-10	361	0.71506	2
10.1101/309575	2018-04-28	PMC6491934	10.3389/fmicb.2019.00874	Front_Microbiol	2019-04-24	361	0.933212	1
10.1101/151324	2017-06-18	PMC6002263	10.1523/eneuro.0430-17.2018	eNeuro	2018-06-14	361	0.714044	1
10.1101/175927	2017-08-14	PMC6105007	10.1371/journal.pcbi.1006361	PLoS_Comput_Biol	2018-08-10	361	1.41571	2
10.1101/158527	2017-07-02	PMC6169738	10.1038/s41437-018-0107-9	Heredity_(Edinb)	2018-06-28	361	0.849607	1
10.1101/280016	2018-03-11	PMC6482415	10.1093/gbe/evz047	Genome_Biol_Evol	2019-03-07	361	0.667657	2
10.1101/473058	2018-11-19	PMC6858764	10.1186/s12978-019-0823-5	Reprod_Health	2019-11-15	361	0.693425	1
10.1101/249987	2018-01-19	PMC6333336	10.1371/journal.pone.0210529	PLoS_One	2019-01-15	361	0.222428	2
10.1101/301812	2018-04-16	PMC6520291	10.1002/brb3.1288	Brain_Behav	2019-04-12	361	2.15013	1
10.1101/417733	2018-09-14	PMC6736968	10.1038/s41598-019-49082-4	Sci_Rep	2019-09-10	361	1.1852	1
10.1101/061739	2016-07-01	PMC5487215	10.7554/elife.23203	eLife	2017-06-27	361	1.54817	3
10.1101/305193	2018-04-20	PMC6465362	10.1038/s41467-019-09828-0	Nat_Commun	2019-04-15	360	0.508277	2
10.1101/251009	2018-03-04	PMC6411229	10.1371/journal.pcbi.1006678	PLoS_Comput_Biol	2019-02-27	360	0.531127	2
10.1101/264267	2018-02-13	PMC6368740	10.1186/s13058-019-1102-7	Breast_Cancer_Res	2019-02-08	360	0.612702	1
10.1101/158295	2017-06-30	PMC6051919	10.1038/s41589-018-0081-9	Nat_Chem_Biol	2018-06-25	360	0.717251	1
10.1101/401869	2018-08-31	PMC6712302	10.1128/msystems.00247-19	mSystems	2019-08-26	360	0.781825	2
10.1101/189670	2017-09-15	PMC6185451	10.1093/gbe/evy199	Genome_Biol_Evol	2018-09-10	360	1.22933	3
10.1101/058768	2016-06-13	PMC5481142	10.1371/journal.pcbi.1005589	PLoS_Comput_Biol	2017-06-08	360	0.799355	1
10.1101/479972	2018-12-01	PMC6903767	10.1371/journal.pbio.3000540	PLoS_Biol	2019-11-26	360	2.599	1
10.1101/001594	2013-12-24	PMC4320573	10.1186/1756-0500-7-933	BMC_Res_Notes	2014-12-19	360	0.952725	1
10.1101/030841	2015-11-06	PMC5095512	10.1038/ncomms13293	Nat_Commun	2016-10-31	360	1.38367	2
10.1101/133322	2017-05-26	PMC5980765	10.1038/s41588-018-0121-0	Nat_Genet	2018-05-21	360	0.541581	2
10.1101/338640	2018-06-04	PMC6542814	10.1038/s41598-019-44529-0	Sci_Rep	2019-05-30	360	0.155243	2
10.1101/026377	2015-09-08	PMC5105857	10.1534/genetics.115.186536	Genetics	2016-09-02	360	0.339431	3
10.1101/066985	2016-07-31	PMC5550000	10.1371/journal.pgen.1006869	PLoS_Genet	2017-07-26	360	0.962683	3
10.1101/022707	2015-07-17	PMC4940747	10.1186/s13742-016-0135-4	Gigascience	2016-07-11	360	0.883082	3
10.1101/380931	2018-07-31	PMC6679384	10.1242/dmm.038083	Dis_Model_Mech	2019-07-26	360	1.1569	3
[truncated: 15,499 more rows]
