# Supplementary material for: Examining linguistic shifts between preprints and publications
Source: PLoS Biol. 2022 Feb 1;20(2):e3001470. doi: 10.1371/journal.pbio.3001470 (PMC8806061; doi:10.1371/journal.pbio.3001470)
Supplement: S2 Table — (TSV) [file pbio.3001470.s004.tsv]

Cosine Similarity (PC1, word)	word
0.6399154807185836	empirical
0.5995356000266072	estimates
0.5918321530159384	choice
0.5905550757923625	statistics
0.5832932491448216	performance
0.5803836474390357	accuracy
0.5757250459195589	weighting
0.5753027342288192	estimation
0.5730092178610916	uncertainty
0.5720493442813257	task
-0.4484093198386865	abrogated
-0.4490583645152233	transfected
-0.4500847285921068	incubating
-0.4531550791501111	inhibited
-0.4585422153514687	co-incubated
-0.4774721756292901	pre-incubated
-0.4793057689825842	overexpressing
-0.4839313193713342	purified
-0.4869885872803974	incubated
-0.5040798110023075	cultured
