# Supplementary material for: Examining linguistic shifts between preprints and publications
Source: PLoS Biol. 2022 Feb 1;20(2):e3001470. doi: 10.1371/journal.pbio.3001470 (PMC8806061; doi:10.1371/journal.pbio.3001470)
Supplement: S3 Table — (TSV) [file pbio.3001470.s005.tsv]

Cosine Similarity (PC2, word)	word
0.65930201597598	genomic
0.6333515216782134	genome
0.5974018685580009	gene
0.5796531207938461	genomes
0.5353687686155728	annotation
0.5310140161149529	sequencing
0.5197350376908197	sequencesM.
0.5181781615670665	genome,
0.5168781637087506	bioinformatic
0.513853407439108	WGS
-0.4589201401582101	duration
-0.4690482252758019	stimuli
-0.4712875761979691	amplitudes
-0.4772723570301678	contralateral
-0.4813219679071856	stimulation:
-0.4946709932017581	delay
-0.5111990014804086	stimulus
-0.5251288188682695	amplitude
-0.543586881182879	stimulation
-0.5467022203294039	evoked
